# Supplementary material for: The Mohawk homeobox gene represents a marker and osteo-inhibitory factor in calvarial suture osteoprogenitor cells
Source: Cell Death Dis. 2024 Jun 17;15(6):420. doi: 10.1038/s41419-024-06813-4 (PMC11183145; doi:10.1038/s41419-024-06813-4)
Supplement: Supplementary file 2 — Supplementary File S1 [file 41419_2024_6813_MOESM2_ESM.xlsx]

## Sheet: Fig.2A
	avg_log2FC	p_val_adj	cluster
Mgp	4.68887	0	Mesenchymal 1
Bgn	4.38091	0	Mesenchymal 1
Col1a2	3.99894	0	Mesenchymal 1
Col1a1	3.96173	0	Mesenchymal 1
Gpx3	3.94283	0	Mesenchymal 1
Ecrg4	3.65904	0	Mesenchymal 1
Mfap4	3.57584	0	Mesenchymal 1
Sparc	3.47166	0	Mesenchymal 1
Fmod	3.44391	0	Mesenchymal 1
Apod	3.28672	0	Mesenchymal 1
H19	3.22489	0	Mesenchymal 1
Pcolce	3.1573	0	Mesenchymal 1
Serpinf1	3.11899	0	Mesenchymal 1
Timp1	2.99189	0	Mesenchymal 1
Igfbp7	2.90123	0	Mesenchymal 1
Itm2a	2.8212	0	Mesenchymal 1
Gas6	2.78125	0	Mesenchymal 1
Olfml3	2.73365	0	Mesenchymal 1
Gas1	2.71784	0	Mesenchymal 1
Matn4	2.7091	0	Mesenchymal 1
Serpinh1	2.67975	0	Mesenchymal 1
Cdh11	2.66433	0	Mesenchymal 1
Cthrc1	2.65395	0	Mesenchymal 1
Clec11a	2.65364	0	Mesenchymal 1
Col5a2	2.64022	0	Mesenchymal 1
Cdkn1c	2.63725	0	Mesenchymal 1
Col12a1	2.63303	0	Mesenchymal 1
Tagln	2.62973	0	Mesenchymal 1
Fbln1	2.58097	0	Mesenchymal 1
Cpxm1	2.54371	0	Mesenchymal 1
Ptn	2.49667	0	Mesenchymal 1
Col8a1	2.45264	0	Mesenchymal 1
Gnas	2.44826	0	Mesenchymal 1
Lum	2.41024	0	Mesenchymal 1
Ogn	2.3467	0	Mesenchymal 1
Pmepa1	2.32494	0	Mesenchymal 1
Igf1	2.31364	0	Mesenchymal 1
Rcn3	2.27002	0	Mesenchymal 1
Tnc	2.22956	0	Mesenchymal 1
Cald1	2.22109	0	Mesenchymal 1
Col3a1	2.1971	0	Mesenchymal 1
Col6a1	2.19037	0	Mesenchymal 1
Aspn	2.17683	0	Mesenchymal 1
Thbs2	2.15397	0	Mesenchymal 1
Il11ra1	2.15101	0	Mesenchymal 1
Id3	2.14825	0	Mesenchymal 1
Csrp2	2.14647	0	Mesenchymal 1
Col6a3	2.13883	0	Mesenchymal 1
Ppic	2.12969	0	Mesenchymal 1
Comp	2.12166	0	Mesenchymal 1
Rbp1	2.10561	0	Mesenchymal 1
Mxra8	2.10429	0	Mesenchymal 1
Lox	2.10302	0	Mesenchymal 1
Dcn	2.0819	0	Mesenchymal 1
Col6a2	2.04478	0	Mesenchymal 1
Htra1	2.04105	0	Mesenchymal 1
Cpz	2.02862	0	Mesenchymal 1
Selenom	2.00639	0	Mesenchymal 1
Mdk	1.99729	0	Mesenchymal 1
Igf2	1.99564	0	Mesenchymal 1
Prrx2	1.9951	0	Mesenchymal 1
Nbl1	1.98429	0	Mesenchymal 1
Tnmd	1.97712	0	Mesenchymal 1
Myl9	1.96323	0	Mesenchymal 1
Maged1	1.96041	0	Mesenchymal 1
Col8a2	1.92524	0	Mesenchymal 1
Cpxm2	1.92237	0	Mesenchymal 1
Aebp1	1.92227	0	Mesenchymal 1
Serping1	1.91832	0	Mesenchymal 1
Col5a1	1.88721	0	Mesenchymal 1
Cygb	1.88172	0	Mesenchymal 1
Col11a1	1.87087	0	Mesenchymal 1
Smoc2	1.8471	0	Mesenchymal 1
Ccdc80	1.84379	0	Mesenchymal 1
Gdf10	1.83554	0	Mesenchymal 1
Prrx1	1.83552	0	Mesenchymal 1
Pdgfrl	1.83124	0	Mesenchymal 1
Nfix	1.82075	0	Mesenchymal 1
Tpm1	1.81549	0	Mesenchymal 1
Nedd4	1.80368	0	Mesenchymal 1
Adamts2	1.79252	0	Mesenchymal 1
Cd63	1.79033	0	Mesenchymal 1
Cxcl14	1.78426	0	Mesenchymal 1
Mfap2	1.78185	0	Mesenchymal 1
Foxd1	1.76483	0	Mesenchymal 1
Mmp14	1.74993	0	Mesenchymal 1
Fkbp7	1.74579	0	Mesenchymal 1
Col16a1	1.70058	0	Mesenchymal 1
Cnn3	1.68662	0	Mesenchymal 1
Lmna	1.66928	0	Mesenchymal 1
Alpl	1.66863	0	Mesenchymal 1
Ctsk	1.66809	0	Mesenchymal 1
Fkbp9	1.66712	0	Mesenchymal 1
Nenf	1.66092	0	Mesenchymal 1
Copz2	1.65939	0	Mesenchymal 1
Igfbp5	1.65061	0	Mesenchymal 1
Twist1	1.63052	0	Mesenchymal 1
Tpm2	1.62438	0	Mesenchymal 1
Lrp1	1.62189	0	Mesenchymal 1
Ptprd	1.61249	0	Mesenchymal 1
Itgbl1	1.6088	0	Mesenchymal 1
Gpx8	1.58726	0	Mesenchymal 1
Slc25a4	1.5872	0	Mesenchymal 1
Map1b	1.57774	0	Mesenchymal 1
P3h3	1.56497	0	Mesenchymal 1
Vkorc1	1.56172	0	Mesenchymal 1
Fkbp10	1.53683	0	Mesenchymal 1
Cilp2	1.53581	0	Mesenchymal 1
Emilin1	1.51072	0	Mesenchymal 1
Mrc2	1.49233	0	Mesenchymal 1
Lhfp	1.48874	0	Mesenchymal 1
Ccn2	1.46158	0	Mesenchymal 1
Prelp	1.45824	0	Mesenchymal 1
Bicc1	1.44567	0	Mesenchymal 1
Auts2	1.44365	0	Mesenchymal 1
Tsc22d1	1.43837	0	Mesenchymal 1
Fstl1	1.43818	0	Mesenchymal 1
Rcn1	1.42421	0	Mesenchymal 1
Zic1	1.41224	0	Mesenchymal 1
Itgb5	1.40736	0	Mesenchymal 1
Tmem119	1.40602	0	Mesenchymal 1
Scarf2	1.40351	0	Mesenchymal 1
Tmem176b	1.38319	0	Mesenchymal 1
Colec12	1.38188	0	Mesenchymal 1
Efemp2	1.3637	0	Mesenchymal 1
Creb3l1	1.33424	0	Mesenchymal 1
Cavin3	1.33423	0	Mesenchymal 1
Dpysl3	1.33041	0	Mesenchymal 1
Mmp2	1.32342	0	Mesenchymal 1
Palld	1.31904	0	Mesenchymal 1
Mest	1.30466	0	Mesenchymal 1
mt-Cytb	1.29862	0	Mesenchymal 1
Ccn5	1.29478	0	Mesenchymal 1
Maged2	1.29123	0	Mesenchymal 1
Clmp	1.28937	0	Mesenchymal 1
Crtap	1.28592	0	Mesenchymal 1
Zfhx4	1.28355	0	Mesenchymal 1
Pth1r	1.28168	0	Mesenchymal 1
Gpx7	1.27743	0	Mesenchymal 1
Abi3bp	1.25963	0	Mesenchymal 1
Egfl6	1.24426	0	Mesenchymal 1
Peg3	1.24392	0	Mesenchymal 1
Pfn2	1.23026	0	Mesenchymal 1
Sdc2	1.22905	0	Mesenchymal 1
Nfib	1.22762	0	Mesenchymal 1
Snhg18	1.219	0	Mesenchymal 1
Slit2	1.19876	0	Mesenchymal 1
Msx1	1.16246	0	Mesenchymal 1
Neo1	1.15437	0	Mesenchymal 1
mt-Nd4	1.13778	0	Mesenchymal 1
Npdc1	1.13613	0	Mesenchymal 1
Rab34	1.13539	0	Mesenchymal 1
Gxylt2	1.13187	0	Mesenchymal 1
Epha3	1.13082	0	Mesenchymal 1
Tenm3	1.11912	0	Mesenchymal 1
S100b	1.11879	0	Mesenchymal 1
Ccn4	1.10507	0	Mesenchymal 1
mt-Atp6	1.10308	0	Mesenchymal 1
Fzd2	1.0989	0	Mesenchymal 1
Lamb2	1.09371	0	Mesenchymal 1
Fzd1	1.09081	0	Mesenchymal 1
Mylk	1.0884	0	Mesenchymal 1
P3h4	1.08301	0	Mesenchymal 1
Ltbp3	1.07367	0	Mesenchymal 1
Shisa3	1.07059	0	Mesenchymal 1
Fscn1	1.05235	0	Mesenchymal 1
Pdgfrb	1.05148	0	Mesenchymal 1
Six2	1.04887	0	Mesenchymal 1
Ryk	1.04544	0	Mesenchymal 1
Parva	1.04066	0	Mesenchymal 1
Foxp2	1.02123	0	Mesenchymal 1
Phlda3	1.01964	0	Mesenchymal 1
Plpp1	1.01121	0	Mesenchymal 1
Fmo1	0.991446	0	Mesenchymal 1
Col4a1	0.966853	0	Mesenchymal 1
Edil3	0.964356	0	Mesenchymal 1
Foxc1	0.961794	0	Mesenchymal 1
Dact3	0.951652	0	Mesenchymal 1
Eva1b	0.940849	0	Mesenchymal 1
Cdc42ep5	0.939252	0	Mesenchymal 1
Tgfb3	0.919476	0	Mesenchymal 1
Gm973	0.906804	0	Mesenchymal 1
Wwtr1	0.894804	0	Mesenchymal 1
Cdc42bpa	0.881101	0	Mesenchymal 1
Kazald1	0.875879	0	Mesenchymal 1
Arhgef25	0.842215	0	Mesenchymal 1
Lix1l	0.837339	0	Mesenchymal 1
Podn	0.830145	0	Mesenchymal 1
Rbfox2	0.821784	0	Mesenchymal 1
Dkk3	0.821776	0	Mesenchymal 1
Fam180a	0.821255	0	Mesenchymal 1
Tspan11	0.819632	0	Mesenchymal 1
Ism1	0.800839	0	Mesenchymal 1
Wfdc1	0.793754	0	Mesenchymal 1
Emp2	0.79025	0	Mesenchymal 1
Boc	0.780751	0	Mesenchymal 1
Dlx5	0.770614	0	Mesenchymal 1
P4ha3	0.769162	0	Mesenchymal 1
Megf6	0.750799	0	Mesenchymal 1
Myo10	0.740791	0	Mesenchymal 1
Efnb1	0.726943	0	Mesenchymal 1
Fgfr2	0.718938	0	Mesenchymal 1
Eya2	0.693126	0	Mesenchymal 1
Igsf3	0.680185	0	Mesenchymal 1
Cryab	0.679808	0	Mesenchymal 1
Cped1	0.673005	0	Mesenchymal 1
Fxyd6	0.643419	0	Mesenchymal 1
Synpo	0.639309	0	Mesenchymal 1
Adamts9	0.638786	0	Mesenchymal 1
Cacna1g	0.606611	0	Mesenchymal 1
Kcns1	0.605906	0	Mesenchymal 1
Sertad4	0.6056	0	Mesenchymal 1
Gpc4	0.603374	0	Mesenchymal 1
Slc7a2	0.596383	0	Mesenchymal 1
Epha4	0.57173	0	Mesenchymal 1
Fgfrl1	0.544209	0	Mesenchymal 1
Daam2	0.511226	0	Mesenchymal 1
Gng8	0.495085	0	Mesenchymal 1
Hmgcs2	0.493663	0	Mesenchymal 1
Trabd2b	0.474556	0	Mesenchymal 1
Sgcd	0.372378	0	Mesenchymal 1
Sybu	0.361049	0	Mesenchymal 1
Mdfi	0.350866	0	Mesenchymal 1
Ednra	0.526047	8.93815e-304	Mesenchymal 1
Lepr	0.772368	1.28952e-303	Mesenchymal 1
Sp7	0.618273	2.296e-303	Mesenchymal 1
Fxyd1	0.95344	5.86585e-303	Mesenchymal 1
Ak1	0.669669	1.46368e-301	Mesenchymal 1
Enah	1.05374	3.14443e-301	Mesenchymal 1
Col4a2	0.66028	4.04992e-300	Mesenchymal 1
Bmper	0.556262	6.6498e-298	Mesenchymal 1
Phldb2	0.645112	1.31664e-297	Mesenchymal 1
Loxl1	1.28149	2.82028e-297	Mesenchymal 1
Tspan3	1.33529	3.45692e-296	Mesenchymal 1
Rspo3	1.14189	1.61541e-295	Mesenchymal 1
Islr	1.28594	1.2167e-294	Mesenchymal 1
Ghr	0.700865	8.36155e-294	Mesenchymal 1
Gja1	1.38112	1.26306e-292	Mesenchymal 1
Calu	1.30522	1.795e-292	Mesenchymal 1
Ltbp2	0.669107	2.03699e-291	Mesenchymal 1
Spock2	0.332839	3.07489e-291	Mesenchymal 1
Snap47	0.788044	7.77015e-291	Mesenchymal 1
Gstm5	1.03854	4.07815e-289	Mesenchymal 1
Fat1	0.657366	1.16424e-288	Mesenchymal 1
Alx4	0.298319	3.30623e-288	Mesenchymal 1
Lgals1	1.518	6.49056e-288	Mesenchymal 1
H2afy2	0.60584	1.34248e-287	Mesenchymal 1
Adra2c	0.519861	3.02489e-287	Mesenchymal 1
Podxl2	0.630897	8.78893e-287	Mesenchymal 1
Cfh	1.4788	1.44799e-286	Mesenchymal 1
Ptprk	0.392534	1.79437e-286	Mesenchymal 1
Casc4	0.526109	4.66046e-285	Mesenchymal 1
Sh3pxd2a	0.954401	5.83465e-285	Mesenchymal 1
Gpc1	0.97001	9.02623e-285	Mesenchymal 1
Rai14	0.723999	1.43044e-284	Mesenchymal 1
Plagl1	0.932035	1.63375e-284	Mesenchymal 1
P4ha2	0.952793	2.72368e-284	Mesenchymal 1
Pcsk5	0.526822	4.27948e-284	Mesenchymal 1
Cd81	1.50169	2.30122e-283	Mesenchymal 1
Setbp1	0.531347	2.40512e-283	Mesenchymal 1
Sobp	0.424457	1.11969e-282	Mesenchymal 1
Pls3	0.921314	6.10271e-282	Mesenchymal 1
Zic2	0.379939	3.93975e-281	Mesenchymal 1
Lmo7	0.510291	4.99562e-281	Mesenchymal 1
Cntfr	0.415925	6.90617e-281	Mesenchymal 1
Cd302	1.481	1.4975e-280	Mesenchymal 1
Tuba1a	1.55105	2.64153e-279	Mesenchymal 1
Pdzrn3	0.49139	6.39984e-279	Mesenchymal 1
Hmgn1	1.41091	6.51953e-279	Mesenchymal 1
Cavin1	1.15632	1.23636e-278	Mesenchymal 1
B3gnt9	0.769571	1.28045e-278	Mesenchymal 1
Ikbip	1.07861	1.8457e-278	Mesenchymal 1
Tceal8	1.22576	4.05955e-278	Mesenchymal 1
Ppib	1.42963	4.19937e-278	Mesenchymal 1
Epdr1	0.869296	5.10534e-278	Mesenchymal 1
Kdelr3	1.21884	6.27599e-277	Mesenchymal 1
Nid2	0.711905	5.19804e-276	Mesenchymal 1
Shank1	0.331421	1.46314e-275	Mesenchymal 1
Angpt2	0.486795	1.60575e-275	Mesenchymal 1
Mpped2	0.390381	7.82229e-275	Mesenchymal 1
Slc22a17	0.477434	1.95927e-274	Mesenchymal 1
Ltbp4	1.04595	2.55397e-274	Mesenchymal 1
P3h1	0.937059	3.16791e-274	Mesenchymal 1
Zic4	0.535052	1.23551e-273	Mesenchymal 1
Gulp1	0.58799	1.5453e-272	Mesenchymal 1
Bnc2	0.628913	2.66015e-272	Mesenchymal 1
Angptl4	1.01554	2.93925e-271	Mesenchymal 1
Lrig3	0.50849	1.40098e-269	Mesenchymal 1
Echdc2	0.305584	8.27129e-269	Mesenchymal 1
Grb10	0.900311	1.02983e-267	Mesenchymal 1
Fat4	0.537698	2.30062e-266	Mesenchymal 1
Ptgis	1.29214	2.30746e-266	Mesenchymal 1
Calhm5	0.422423	1.27211e-265	Mesenchymal 1
Ctsf	0.676426	2.59439e-265	Mesenchymal 1
Ephb2	0.430511	1.28726e-264	Mesenchymal 1
Smad6	0.354124	4.53231e-263	Mesenchymal 1
Npnt	0.643611	9.23882e-263	Mesenchymal 1
Srpx	0.875406	1.61467e-261	Mesenchymal 1
Fbln7	0.596099	3.36001e-261	Mesenchymal 1
Ank2	0.673058	1.1821e-260	Mesenchymal 1
Cdon	0.999136	1.44813e-260	Mesenchymal 1
Ptov1	1.16923	3.05234e-260	Mesenchymal 1
Il6st	1.1134	1.77707e-259	Mesenchymal 1
Pdgfa	0.715837	1.90995e-259	Mesenchymal 1
Igfbp4	2.20621	7.36168e-259	Mesenchymal 1
Ddr2	0.826517	7.54062e-259	Mesenchymal 1
Fkbp14	0.740034	9.1305e-259	Mesenchymal 1
Spats2l	0.49379	1.35727e-258	Mesenchymal 1
Shisa4	0.439425	2.56958e-258	Mesenchymal 1
Omd	1.61757	4.41247e-258	Mesenchymal 1
Cybrd1	0.361627	5.54348e-258	Mesenchymal 1
mt-Nd2	1.13793	8.3593e-258	Mesenchymal 1
mt-Nd1	1.01058	1.09555e-257	Mesenchymal 1
Antxr1	0.900669	3.31236e-257	Mesenchymal 1
Rcn2	1.10944	6.47938e-257	Mesenchymal 1
Oat	1.46515	4.26376e-256	Mesenchymal 1
Pam	1.50889	1.00726e-255	Mesenchymal 1
Mxra7	0.885355	1.36953e-255	Mesenchymal 1
Lpar1	0.731746	1.42476e-255	Mesenchymal 1
Glis2	0.559256	2.48628e-254	Mesenchymal 1
Tgfb1i1	0.947634	5.15833e-254	Mesenchymal 1
Pdlim4	0.843256	5.72982e-254	Mesenchymal 1
Laptm4a	1.42987	2.58495e-253	Mesenchymal 1
Gstm2	0.899565	6.2324e-253	Mesenchymal 1
Irs1	0.49882	3.41932e-252	Mesenchymal 1
Bmp1	1.12321	5.22988e-252	Mesenchymal 1
Fzd7	0.493508	8.01317e-251	Mesenchymal 1
Yap1	0.478478	1.40511e-250	Mesenchymal 1
Gstt1	0.741229	4.52377e-250	Mesenchymal 1
Ptk7	0.515445	4.75124e-250	Mesenchymal 1
Cttn	0.782638	1.51861e-249	Mesenchymal 1
Nme2	1.35998	8.70118e-249	Mesenchymal 1
Kcnk2	0.449433	8.87966e-249	Mesenchymal 1
Emp1	1.20625	2.45354e-248	Mesenchymal 1
Tnfrsf19	0.568498	3.99357e-248	Mesenchymal 1
Smo	0.712164	1.00126e-247	Mesenchymal 1
Msx2	0.337923	1.4464e-247	Mesenchymal 1
Mpzl1	0.460571	3.36386e-247	Mesenchymal 1
Sorcs2	0.418002	8.60551e-247	Mesenchymal 1
Lrp4	0.699418	1.20364e-246	Mesenchymal 1
Angpt4	0.465925	1.59887e-246	Mesenchymal 1
Bsg	1.38114	3.69819e-246	Mesenchymal 1
Fermt2	0.782442	1.68976e-245	Mesenchymal 1
Shisa2	0.490347	3.41984e-245	Mesenchymal 1
Chd3	0.768376	1.24138e-244	Mesenchymal 1
Slc1a3	0.415939	4.51563e-244	Mesenchymal 1
Lrp5	0.475324	2.73589e-243	Mesenchymal 1
Calr	1.37786	3.62298e-243	Mesenchymal 1
2023-09-11	0.927912	5.17361e-243	Mesenchymal 1
Loxl2	1.3703	7.43171e-242	Mesenchymal 1
Foxc2	0.56092	8.3884e-242	Mesenchymal 1
Mn1	0.621312	8.89885e-241	Mesenchymal 1
Lman1	1.28127	3.08707e-240	Mesenchymal 1
mt-Co3	0.81537	6.08116e-240	Mesenchymal 1
Lrp6	1.08164	1.09593e-239	Mesenchymal 1
Fgfr1	1.02449	2.04433e-239	Mesenchymal 1
Ecm2	0.571886	2.36727e-239	Mesenchymal 1
Nfatc4	0.509559	8.67497e-238	Mesenchymal 1
Fibin	0.927813	9.591e-238	Mesenchymal 1
Amotl1	0.632114	1.13799e-237	Mesenchymal 1
Ntrk3	0.353622	3.34841e-237	Mesenchymal 1
Ptms	1.42315	3.67945e-237	Mesenchymal 1
Mtch1	1.47003	4.53805e-237	Mesenchymal 1
Mme	0.302841	4.6557e-237	Mesenchymal 1
Rhoc	1.13189	7.01058e-237	Mesenchymal 1
Tspan4	0.888351	7.08703e-237	Mesenchymal 1
Scn1b	1.02778	1.00515e-236	Mesenchymal 1
Chpf	0.603932	1.15591e-236	Mesenchymal 1
S100a16	0.651441	9.40229e-236	Mesenchymal 1
Thra	1.04681	1.22807e-235	Mesenchymal 1
Socs2	0.620649	1.47626e-235	Mesenchymal 1
Ccn1	1.53412	3.211e-235	Mesenchymal 1
Ephb3	0.38464	5.9258e-235	Mesenchymal 1
Anxa5	1.35878	7.42101e-235	Mesenchymal 1
Zfp354c	0.359147	1.13041e-234	Mesenchymal 1
Six1	0.556043	1.41236e-234	Mesenchymal 1
Tceal9	1.24816	1.47551e-234	Mesenchymal 1
Timp3	1.23032	5.1377e-234	Mesenchymal 1
Cldn11	1.11958	1.39873e-233	Mesenchymal 1
Rhod	0.328595	2.49596e-233	Mesenchymal 1
Vit	0.557224	4.51695e-233	Mesenchymal 1
Prss12	0.365663	5.02903e-233	Mesenchymal 1
Hspg2	0.864426	9.76379e-233	Mesenchymal 1
Crabp2	0.680801	1.15226e-232	Mesenchymal 1
Meg3	1.55834	1.2629e-232	Mesenchymal 1
Mir100hg	0.707021	1.32613e-232	Mesenchymal 1
Slit3	0.873279	1.44975e-232	Mesenchymal 1
Slc12a2	0.696165	1.96037e-232	Mesenchymal 1
Vasn	0.792697	4.45723e-232	Mesenchymal 1
Ndn	0.810877	5.81817e-232	Mesenchymal 1
Adgrl1	0.381309	8.57904e-232	Mesenchymal 1
Bace2	0.708784	2.03789e-231	Mesenchymal 1
Adgra2	0.548564	3.66647e-231	Mesenchymal 1
Zic5	0.288594	4.30934e-231	Mesenchymal 1
Tmed1	0.731415	1.24737e-230	Mesenchymal 1
Rbp4	0.689094	3.52044e-230	Mesenchymal 1
Cpe	1.21118	1.03432e-229	Mesenchymal 1
Tpst1	0.765227	4.7652e-229	Mesenchymal 1
Prdm6	0.275631	7.18378e-229	Mesenchymal 1
C1ra	1.01729	1.12978e-228	Mesenchymal 1
Scd2	0.962812	2.35561e-228	Mesenchymal 1
Jam3	0.528902	5.84961e-228	Mesenchymal 1
2023-09-04	0.514039	8.89858e-228	Mesenchymal 1
Gsta4	0.350553	3.32727e-227	Mesenchymal 1
Kdelr2	1.444	3.48505e-227	Mesenchymal 1
Zbtb7c	0.265263	3.62844e-227	Mesenchymal 1
Tm4sf1	1.0155	6.09353e-227	Mesenchymal 1
Npr2	0.417599	2.67039e-226	Mesenchymal 1
Efna5	0.619727	3.23382e-226	Mesenchymal 1
Ift43	0.595015	6.7102e-225	Mesenchymal 1
Cadm1	0.743768	7.73264e-225	Mesenchymal 1
Itm2c	1.23928	2.91702e-223	Mesenchymal 1
Sdc4	0.862804	4.27281e-223	Mesenchymal 1
Gaa	0.922704	5.65707e-223	Mesenchymal 1
Matn2	0.711336	6.06771e-223	Mesenchymal 1
Dtx3	0.624055	2.92751e-222	Mesenchymal 1
Plod2	0.887838	3.14919e-221	Mesenchymal 1
Tcea3	0.533	5.90298e-221	Mesenchymal 1
Igfbp3	1.80832	2.44052e-220	Mesenchymal 1
Smoc1	0.948203	2.57489e-220	Mesenchymal 1
Nfia	0.969491	1.25885e-219	Mesenchymal 1
Sfrp2	4.30389	1.47567e-219	Mesenchymal 1
Sesn3	0.654485	2.91426e-219	Mesenchymal 1
Lrrc15	1.49006	3.07684e-219	Mesenchymal 1
Chrdl1	1.10926	8.01609e-219	Mesenchymal 1
Pard6g	0.434503	7.96398e-218	Mesenchymal 1
Arhgap5	0.755754	3.70063e-217	Mesenchymal 1
mt-Co2	0.747442	4.56373e-217	Mesenchymal 1
Flrt2	0.787709	2.02798e-216	Mesenchymal 1
Slc39a13	0.536486	3.61589e-216	Mesenchymal 1
Ptgfrn	0.519455	1.99872e-215	Mesenchymal 1
Gnai1	0.344077	4.07616e-215	Mesenchymal 1
Zfp651	0.501322	2.36467e-214	Mesenchymal 1
Fn1	0.940541	1.04157e-213	Mesenchymal 1
Pmp22	0.940766	1.26232e-213	Mesenchymal 1
Adamts10	0.581117	5.81061e-211	Mesenchymal 1
Paqr6	0.270157	5.8567e-211	Mesenchymal 1
Praf2	0.797277	6.3214e-211	Mesenchymal 1
Runx2	0.580496	4.10628e-210	Mesenchymal 1
Ppfibp1	0.741633	6.27164e-210	Mesenchymal 1
Pdgfra	0.744334	3.29362e-209	Mesenchymal 1
Prdx4	1.22027	4.23569e-209	Mesenchymal 1
Tspan6	0.600789	7.05303e-209	Mesenchymal 1
Id2	1.51086	2.37105e-208	Mesenchymal 1
Tmem45a	0.68375	4.57884e-208	Mesenchymal 1
Kirrel	0.497061	8.01879e-208	Mesenchymal 1
Cnpy2	1.18937	1.19592e-207	Mesenchymal 1
Thbs3	0.609036	2.12386e-207	Mesenchymal 1
Prickle1	0.294563	5.02289e-207	Mesenchymal 1
Slc23a2	0.857512	2.74578e-206	Mesenchymal 1
Tle2	0.274173	4.26693e-206	Mesenchymal 1
2700081O15Rik	0.381769	6.79052e-206	Mesenchymal 1
C1qtnf2	0.645444	1.56172e-205	Mesenchymal 1
Slc20a2	0.689496	1.95719e-205	Mesenchymal 1
Slc26a7	0.407648	4.77919e-205	Mesenchymal 1
Ndrg2	0.370083	8.9915e-205	Mesenchymal 1
Selenof	1.20525	1.17502e-204	Mesenchymal 1
Gng11	0.582899	2.46615e-204	Mesenchymal 1
Acta2	3.17896	8.56457e-204	Mesenchymal 1
Ptprs	0.88491	1.10096e-203	Mesenchymal 1
C1s1	1.19848	8.92733e-203	Mesenchymal 1
Txndc5	1.10832	1.03996e-202	Mesenchymal 1
Adarb1	0.402825	9.7623e-202	Mesenchymal 1
Fbln5	0.830065	1.83722e-201	Mesenchymal 1
Ptgfr	0.433138	1.85917e-201	Mesenchymal 1
Adgrl2	0.555473	2.21254e-201	Mesenchymal 1
Igdcc4	0.461212	2.69674e-201	Mesenchymal 1
Cxcl12	1.55862	2.8147e-201	Mesenchymal 1
Plekha6	0.252514	3.93187e-201	Mesenchymal 1
Plpp3	0.660219	8.57003e-200	Mesenchymal 1
Tcaf1	0.572707	8.97476e-200	Mesenchymal 1
Prnp	0.891967	1.32787e-199	Mesenchymal 1
Kcne4	0.366105	1.54196e-199	Mesenchymal 1
Igsf10	0.637907	7.25502e-199	Mesenchymal 1
Adamtsl1	0.858895	8.66948e-199	Mesenchymal 1
Mia	0.73171	1.27128e-198	Mesenchymal 1
Ptpru	0.255042	8.37228e-198	Mesenchymal 1
Mmp23	0.999567	1.08116e-197	Mesenchymal 1
Arhgef40	0.446885	2.46715e-197	Mesenchymal 1
Pgrmc1	0.925103	2.88801e-197	Mesenchymal 1
Sspn	0.529136	3.06123e-197	Mesenchymal 1
Pkdcc	0.84685	3.81856e-197	Mesenchymal 1
Numbl	0.459111	1.1495e-196	Mesenchymal 1
Alx1	0.373463	1.65877e-195	Mesenchymal 1
Ptpn14	0.328412	1.68963e-195	Mesenchymal 1
Nkd1	0.250545	5.19241e-195	Mesenchymal 1
Ndnf	0.48177	7.17351e-195	Mesenchymal 1
Sec31a	1.11365	1.71474e-194	Mesenchymal 1
Pebp1	1.12853	8.48712e-194	Mesenchymal 1
Fam114a1	0.734182	9.43611e-194	Mesenchymal 1
Nupr1	1.24028	3.89182e-193	Mesenchymal 1
Nid1	0.524677	1.09619e-192	Mesenchymal 1
Ctsl	1.14427	3.77856e-192	Mesenchymal 1
Lrpap1	1.1347	1.00354e-191	Mesenchymal 1
Loxl3	0.616836	1.39136e-191	Mesenchymal 1
Klf9	1.0407	3.02358e-191	Mesenchymal 1
Hes1	0.564219	3.17458e-191	Mesenchymal 1
Msrb3	0.499014	4.60335e-190	Mesenchymal 1
Obsl1	0.390146	5.01674e-190	Mesenchymal 1
P4hb	1.31157	5.87754e-190	Mesenchymal 1
Tmtc1	0.301071	8.0957e-190	Mesenchymal 1
Pdia3	1.2157	1.75609e-189	Mesenchymal 1
Pdia6	1.18684	3.43195e-189	Mesenchymal 1
Clstn1	0.504887	4.47333e-189	Mesenchymal 1
Rora	0.560244	4.60099e-189	Mesenchymal 1
Chst2	0.395298	6.6816e-189	Mesenchymal 1
Pkd2	0.588351	9.7253e-189	Mesenchymal 1
Bmpr1a	0.521629	1.90619e-188	Mesenchymal 1
Fbln2	1.78739	3.14572e-188	Mesenchymal 1
Cuedc1	0.511362	1.4603e-187	Mesenchymal 1
Gpc3	1.16383	1.99276e-187	Mesenchymal 1
Angpt1	0.424879	1.19971e-186	Mesenchymal 1
Plcd1	0.388596	2.81378e-186	Mesenchymal 1
Sgcb	0.486551	3.76495e-186	Mesenchymal 1
Prdx1	0.932928	3.79322e-186	Mesenchymal 1
Fndc1	0.800924	4.45383e-186	Mesenchymal 1
Fkbp11	1.1304	5.47821e-186	Mesenchymal 1
Adgra3	0.447686	9.84025e-186	Mesenchymal 1
Bhlhe41	0.358329	1.98571e-185	Mesenchymal 1
Arl1	1.14431	3.00536e-185	Mesenchymal 1
Fap	1.07912	3.83886e-185	Mesenchymal 1
Acvr1	0.47043	3.73993e-184	Mesenchymal 1
Fndc3b	0.818693	4.30113e-184	Mesenchymal 1
Entpd3	0.258295	5.79003e-184	Mesenchymal 1
Ptges	0.529459	2.21426e-183	Mesenchymal 1
Fads3	0.620492	2.76554e-183	Mesenchymal 1
Hsp90b1	1.18162	8.99571e-183	Mesenchymal 1
Tmem263	0.729332	2.16426e-182	Mesenchymal 1
P4ha1	0.809743	3.06161e-182	Mesenchymal 1
Ptprf	0.311597	4.16194e-182	Mesenchymal 1
Dnm3os	0.528994	5.44357e-182	Mesenchymal 1
Smarca1	0.300905	5.53071e-182	Mesenchymal 1
Slc52a3	0.288807	5.71625e-182	Mesenchymal 1
Pcbp4	0.539201	1.08667e-181	Mesenchymal 1
Itgb1	1.14601	1.32995e-181	Mesenchymal 1
Armcx2	0.519456	1.99502e-181	Mesenchymal 1
Ddost	1.14679	4.90867e-181	Mesenchymal 1
Gask1b	0.534073	8.70085e-181	Mesenchymal 1
Slc50a1	0.944557	8.78462e-181	Mesenchymal 1
Trp53i13	0.519549	9.6531e-181	Mesenchymal 1
Fbn1	0.507574	1.40619e-180	Mesenchymal 1
Bace1	0.516022	2.11219e-180	Mesenchymal 1
Pdpn	0.740559	4.10011e-180	Mesenchymal 1
Bcl9l	0.464465	5.75554e-180	Mesenchymal 1
Cbx6	0.539994	1.08619e-179	Mesenchymal 1
Gpha2	1.30575	1.40046e-179	Mesenchymal 1
Frmd6	0.65008	1.6146e-179	Mesenchymal 1
Gpr180	0.646189	2.8088e-179	Mesenchymal 1
Tpbg	0.674726	2.54146e-178	Mesenchymal 1
Mtss2	0.28016	3.53604e-178	Mesenchymal 1
Lrrc42	0.527519	4.04768e-178	Mesenchymal 1
Clu	0.881041	5.48428e-178	Mesenchymal 1
Selenow	0.987485	7.1209e-178	Mesenchymal 1
Zcchc24	0.712172	1.07038e-177	Mesenchymal 1
Nog	0.353969	1.38742e-177	Mesenchymal 1
Acan	0.35818	3.51941e-177	Mesenchymal 1
Dclk1	0.802312	3.56811e-177	Mesenchymal 1
Pdgfd	0.338959	1.65828e-176	Mesenchymal 1
Mageh1	0.430202	2.09057e-176	Mesenchymal 1
Ddah2	0.626425	3.21619e-176	Mesenchymal 1
Sec24d	0.692198	3.52073e-176	Mesenchymal 1
Arf4	1.18859	4.95409e-176	Mesenchymal 1
Pcdh7	0.391215	5.86007e-176	Mesenchymal 1
Shisal1	0.38028	1.13592e-175	Mesenchymal 1
Tead1	0.576212	2.90368e-175	Mesenchymal 1
Apbb2	0.588725	4.73348e-175	Mesenchymal 1
Gna11	0.761286	1.4904e-174	Mesenchymal 1
Ergic3	1.14326	2.52379e-174	Mesenchymal 1
Ddit4l	0.33809	2.88783e-173	Mesenchymal 1
Rtl8a	0.616199	2.90872e-173	Mesenchymal 1
Ccl19	0.261681	3.58006e-173	Mesenchymal 1
Arxes2	0.30786	4.04716e-173	Mesenchymal 1
Snhg11	0.403873	8.08018e-173	Mesenchymal 1
Mical3	0.373173	1.06881e-172	Mesenchymal 1
Wnt9a	0.382642	1.96191e-172	Mesenchymal 1
Cpq	0.86225	2.19721e-172	Mesenchymal 1
Dipk1b	0.333756	3.05849e-172	Mesenchymal 1
Nradd	0.417817	4.06787e-172	Mesenchymal 1
Wfdc2	0.255467	6.52121e-172	Mesenchymal 1
Nexn	0.328964	7.0331e-172	Mesenchymal 1
Tmem98	0.263471	2.26032e-171	Mesenchymal 1
Serf1	0.583906	2.84542e-171	Mesenchymal 1
Gdpd5	0.363654	2.73948e-170	Mesenchymal 1
Prss23	1.32895	2.77555e-170	Mesenchymal 1
App	1.20474	2.86564e-170	Mesenchymal 1
Scx	0.427776	4.48149e-170	Mesenchymal 1
Adam12	0.604885	7.84734e-170	Mesenchymal 1
Myo6	0.28632	8.79501e-170	Mesenchymal 1
Hdlbp	1.24513	1.62912e-169	Mesenchymal 1
Tubb5	0.927766	3.55657e-169	Mesenchymal 1
Ptpn13	0.351885	5.86261e-168	Mesenchymal 1
Ephb4	0.26746	1.10425e-167	Mesenchymal 1
Tmem176a	0.819655	1.31618e-167	Mesenchymal 1
Glt8d1	0.659757	1.85655e-167	Mesenchymal 1
Kcnq1ot1	0.979207	1.06701e-166	Mesenchymal 1
Pcgf2	0.30491	1.56242e-166	Mesenchymal 1
Ssr2	1.1999	2.21235e-166	Mesenchymal 1
Tspan7	0.40857	8.85006e-166	Mesenchymal 1
Igfbp2	1.59533	1.53138e-165	Mesenchymal 1
Mmp16	0.311388	2.48369e-165	Mesenchymal 1
Mprip	0.809311	3.26185e-165	Mesenchymal 1
Plekhh3	0.308239	5.07591e-165	Mesenchymal 1
Slc36a2	0.550577	9.27042e-165	Mesenchymal 1
Rrbp1	1.28565	1.31151e-164	Mesenchymal 1
Sfrp1	0.682931	2.03181e-164	Mesenchymal 1
Chst14	0.34701	7.50768e-164	Mesenchymal 1
B4gat1	0.495999	1.11657e-163	Mesenchymal 1
Zbtb20	0.989673	1.13399e-163	Mesenchymal 1
Nol3	0.255746	1.15895e-163	Mesenchymal 1
Abhd14a	0.415903	1.34673e-163	Mesenchymal 1
Smarcd3	0.301479	3.44631e-162	Mesenchymal 1
Cdh2	0.454755	3.82482e-162	Mesenchymal 1
C2	0.686326	3.93908e-162	Mesenchymal 1
Ankrd29	0.284221	1.09874e-161	Mesenchymal 1
Smpd1	0.626899	1.35263e-161	Mesenchymal 1
Plxdc2	0.831626	5.0144e-161	Mesenchymal 1
Dchs1	0.292832	5.84235e-161	Mesenchymal 1
Nr2f2	0.340909	6.16647e-161	Mesenchymal 1
Abca8a	0.625488	6.36716e-161	Mesenchymal 1
Vstm4	0.304732	7.60268e-161	Mesenchymal 1
Sdc1	0.674337	9.72813e-161	Mesenchymal 1
Aplp2	0.938744	1.64127e-160	Mesenchymal 1
Mir99ahg	0.60204	1.67255e-160	Mesenchymal 1
Sgce	0.50517	5.35323e-160	Mesenchymal 1
Aopep	0.491889	3.78745e-159	Mesenchymal 1
Snx7	0.542113	7.8119e-159	Mesenchymal 1
Rpn2	1.08556	7.85471e-158	Mesenchymal 1
Snta1	0.379888	1.35636e-157	Mesenchymal 1
Fzd8	0.305292	1.95965e-157	Mesenchymal 1
Wwc2	0.543981	2.15245e-157	Mesenchymal 1
Ctnnb1	1.14689	3.27578e-157	Mesenchymal 1
Chpt1	0.613112	5.23328e-157	Mesenchymal 1
Trib2	0.273054	1.69983e-156	Mesenchymal 1
Morf4l2	1.00705	1.86022e-156	Mesenchymal 1
Plxna2	0.313754	6.10719e-156	Mesenchymal 1
Itga11	0.495569	6.73225e-156	Mesenchymal 1
Clip3	0.403495	7.51912e-156	Mesenchymal 1
Tusc3	0.701733	7.78436e-156	Mesenchymal 1
Htra3	0.62591	1.9788e-154	Mesenchymal 1
Slc12a4	0.439323	2.35065e-154	Mesenchymal 1
Eya1	0.281873	2.78456e-154	Mesenchymal 1
Cst3	1.41724	2.92423e-154	Mesenchymal 1
Pdlim2	1.16992	3.63425e-154	Mesenchymal 1
Lrrc58	0.783268	5.33896e-154	Mesenchymal 1
Serpine2	0.945735	6.0772e-154	Mesenchymal 1
Cacna2d1	0.40048	1.40604e-153	Mesenchymal 1
Fcgrt	0.709259	2.88924e-153	Mesenchymal 1
Ntrk2	0.659323	3.76296e-153	Mesenchymal 1
Atp9a	0.410079	4.89789e-153	Mesenchymal 1
Prdx2	0.691009	5.49428e-153	Mesenchymal 1
Dag1	0.595184	2.10882e-152	Mesenchymal 1
Dad1	1.10422	2.66971e-152	Mesenchymal 1
Tbx15	0.417546	6.24974e-152	Mesenchymal 1
Rarres2	0.574116	7.51035e-152	Mesenchymal 1
Irf2bpl	0.529665	1.41516e-151	Mesenchymal 1
Gm26802	0.390688	1.66522e-151	Mesenchymal 1
Ccdc8	0.307126	3.55746e-151	Mesenchymal 1
Map1a	0.303973	5.28851e-151	Mesenchymal 1
Zfp580	0.35795	6.73692e-151	Mesenchymal 1
Armcx1	0.341328	9.56434e-151	Mesenchymal 1
Ube2e2	0.411251	9.93577e-151	Mesenchymal 1
Rgma	0.367939	1.44229e-150	Mesenchymal 1
Luzp1	0.494558	1.758e-150	Mesenchymal 1
Eid2	0.302021	2.7185e-150	Mesenchymal 1
Smarca2	0.761245	4.31869e-149	Mesenchymal 1
Amotl2	0.554197	1.11015e-148	Mesenchymal 1
Slc6a8	0.374481	4.36347e-148	Mesenchymal 1
Porcn	0.314412	1.81438e-147	Mesenchymal 1
Mfge8	0.643839	1.98731e-147	Mesenchymal 1
Gm12216	0.339973	3.50373e-147	Mesenchymal 1
Zcchc14	0.459121	7.94778e-147	Mesenchymal 1
Glo1	0.92791	9.73347e-147	Mesenchymal 1
Pja1	0.543071	9.97262e-147	Mesenchymal 1
Oaf	0.732101	1.13684e-146	Mesenchymal 1
Smco4	0.481598	1.16762e-146	Mesenchymal 1
Epb41l2	0.731098	1.58057e-146	Mesenchymal 1
Tvp23b	0.625755	1.68245e-146	Mesenchymal 1
Ext2	0.721563	4.88748e-146	Mesenchymal 1
H1fx	0.42863	1.57899e-145	Mesenchymal 1
Kifap3	0.471862	1.64578e-145	Mesenchymal 1
Bok	0.477295	2.4871e-145	Mesenchymal 1
2310022B05Rik	0.523756	2.50167e-145	Mesenchymal 1
Sulf2	1.08952	3.78663e-145	Mesenchymal 1
Dnajc25	0.622491	3.93578e-145	Mesenchymal 1
Crispld1	0.528324	5.46182e-145	Mesenchymal 1
Atraid	0.736001	7.98834e-145	Mesenchymal 1
Lpp	0.794717	8.52e-145	Mesenchymal 1
Capn6	0.364087	9.87911e-145	Mesenchymal 1
Zfp9	0.361695	1.09059e-144	Mesenchymal 1
Gpm6b	0.445061	1.42737e-144	Mesenchymal 1
Ahnak	0.900292	2.16117e-144	Mesenchymal 1
Lima1	0.68551	3.64858e-144	Mesenchymal 1
Ndufa4l2	0.419901	4.58678e-144	Mesenchymal 1
Nckap1	0.453725	5.44842e-144	Mesenchymal 1
Rab30	0.34096	9.919e-144	Mesenchymal 1
Pdzd2	0.328421	2.63755e-143	Mesenchymal 1
Trip6	0.463595	1.84356e-142	Mesenchymal 1
Ptch1	0.27078	3.12241e-142	Mesenchymal 1
Nfic	0.933035	3.82029e-142	Mesenchymal 1
Nlgn2	0.311672	1.00572e-141	Mesenchymal 1
Dnajc3	1.01328	1.01022e-141	Mesenchymal 1
Rnase4	0.55307	2.01583e-141	Mesenchymal 1
Eef1a1	0.670539	3.18899e-141	Mesenchymal 1
Tmed3	1.11207	8.12938e-141	Mesenchymal 1
Slc39a7	0.852466	8.50409e-141	Mesenchymal 1
Myo1e	0.352893	8.84025e-141	Mesenchymal 1
Svep1	0.351316	1.567e-140	Mesenchymal 1
Tmed9	1.08114	1.94544e-140	Mesenchymal 1
Nbdy	0.523631	2.74057e-140	Mesenchymal 1
Ccnd2	0.7026	3.23732e-140	Mesenchymal 1
Nrk	0.348297	4.42949e-140	Mesenchymal 1
Hic1	0.429823	4.53808e-140	Mesenchymal 1
Pygb	0.546003	5.22428e-140	Mesenchymal 1
Zfp469	0.453427	8.58867e-140	Mesenchymal 1
Hebp2	0.339641	8.58957e-140	Mesenchymal 1
Tmem9	0.551711	1.11396e-139	Mesenchymal 1
Kank2	0.357497	1.83759e-139	Mesenchymal 1
Ccdc3	0.350289	2.60139e-139	Mesenchymal 1
Dse	0.541397	3.05471e-139	Mesenchymal 1
Slc47a1	0.480371	3.55143e-139	Mesenchymal 1
Bag3	0.514537	4.12101e-139	Mesenchymal 1
Chad	1.60923	1.25654e-138	Mesenchymal 1
Phpt1	0.422613	2.60808e-138	Mesenchymal 1
Rpl15	0.806195	3.0078e-138	Mesenchymal 1
Gpc6	0.50521	8.09855e-138	Mesenchymal 1
Hmgn3	0.618605	9.42188e-138	Mesenchymal 1
Wls	1.03184	1.52909e-137	Mesenchymal 1
Dner	0.323816	2.80423e-137	Mesenchymal 1
Lzts2	0.416967	3.32727e-137	Mesenchymal 1
Mxd4	0.906606	4.44424e-137	Mesenchymal 1
Ostc	1.141	8.97983e-137	Mesenchymal 1
Sox9	0.306072	1.16695e-136	Mesenchymal 1
Pkd1	0.527386	2.10773e-136	Mesenchymal 1
Gpr153	0.524049	3.77781e-136	Mesenchymal 1
Insc	0.330118	4.68382e-136	Mesenchymal 1
Ttc3	0.741029	6.23327e-136	Mesenchymal 1
Sar1a	1.0122	8.71041e-136	Mesenchymal 1
Gm49767	0.351504	1.08883e-135	Mesenchymal 1
Egfr	0.518079	2.37933e-135	Mesenchymal 1
Ccser2	0.493217	2.77091e-135	Mesenchymal 1
Adamts12	0.380702	3.24452e-135	Mesenchymal 1
Npy1r	0.354134	5.32348e-135	Mesenchymal 1
Castor1	0.302619	9.59271e-135	Mesenchymal 1
Zfyve21	0.528067	9.83792e-135	Mesenchymal 1
C1qtnf6	0.929868	1.05094e-134	Mesenchymal 1
Ginm1	0.645958	1.15151e-134	Mesenchymal 1
Ccdc102a	0.455836	1.36688e-134	Mesenchymal 1
Cemip	0.374221	1.71985e-134	Mesenchymal 1
Zfp521	0.37843	2.24583e-134	Mesenchymal 1
Timp2	0.85701	3.81841e-134	Mesenchymal 1
Mbtps1	0.589397	6.76291e-134	Mesenchymal 1
Snai1	0.403147	8.88468e-134	Mesenchymal 1
Sccpdh	0.322553	1.3367e-133	Mesenchymal 1
L3hypdh	0.387113	1.37788e-133	Mesenchymal 1
Gnb4	0.341469	1.39474e-133	Mesenchymal 1
Lgalsl	0.3402	6.11055e-133	Mesenchymal 1
Smtn	0.492777	6.32494e-133	Mesenchymal 1
Adamts4	0.354407	8.24036e-133	Mesenchymal 1
Tead2	0.314924	1.15262e-132	Mesenchymal 1
Pard3	0.329461	2.57445e-132	Mesenchymal 1
Palmd	0.347728	3.25555e-132	Mesenchymal 1
Sfr1	0.988005	6.28758e-132	Mesenchymal 1
Fbxl7	0.479354	7.5473e-132	Mesenchymal 1
1110065P20Rik	0.568898	8.8771e-132	Mesenchymal 1
Yif1b	0.820246	1.16467e-131	Mesenchymal 1
Lrp3	0.267392	1.24633e-131	Mesenchymal 1
Tceal1	0.261926	1.57461e-131	Mesenchymal 1
Rhoj	0.819474	2.22469e-131	Mesenchymal 1
Rpl13a	0.801683	8.39657e-131	Mesenchymal 1
Tgfbr3	0.465677	1.78988e-130	Mesenchymal 1
Dap	0.975571	2.20562e-130	Mesenchymal 1
Afdn	0.344945	2.32158e-130	Mesenchymal 1
Krtcap2	0.857418	3.37738e-130	Mesenchymal 1
Igf2r	0.505107	6.87131e-130	Mesenchymal 1
Fhl2	0.410246	1.51298e-129	Mesenchymal 1
Abhd8	0.476188	1.61092e-129	Mesenchymal 1
Emc10	0.793062	2.18815e-129	Mesenchymal 1
Fam92a	0.532079	2.60183e-129	Mesenchymal 1
Hspa5	1.03446	4.45911e-129	Mesenchymal 1
Smim10l1	0.589663	8.41815e-129	Mesenchymal 1
Il33	0.878773	9.0794e-129	Mesenchymal 1
Cercam	0.444018	9.12363e-129	Mesenchymal 1
Pld3	0.490789	1.10768e-128	Mesenchymal 1
Rhobtb3	0.423926	1.69156e-128	Mesenchymal 1
Col27a1	0.402703	5.78344e-128	Mesenchymal 1
Plekhf1	0.319594	8.48732e-128	Mesenchymal 1
Ggcx	0.265708	9.83176e-128	Mesenchymal 1
Mdfic	0.491429	1.18349e-127	Mesenchymal 1
Cul7	0.358422	1.47631e-127	Mesenchymal 1
Nacc2	0.362122	2.55221e-127	Mesenchymal 1
Rplp0	0.687874	2.75545e-127	Mesenchymal 1
Crispld2	0.970131	5.96021e-127	Mesenchymal 1
Zfhx3	0.866057	7.60242e-127	Mesenchymal 1
Rpl14	0.771699	1.57759e-126	Mesenchymal 1
Cdk14	0.49226	1.64125e-126	Mesenchymal 1
Scara3	0.394941	1.82895e-126	Mesenchymal 1
Tef	0.328287	2.69936e-126	Mesenchymal 1
Ttc28	0.487799	5.22156e-126	Mesenchymal 1
Itgav	0.517975	5.66012e-126	Mesenchymal 1
Gkap1	0.395591	8.42932e-126	Mesenchymal 1
Cnih1	0.768641	1.47536e-125	Mesenchymal 1
Zfp260	0.499989	2.03436e-125	Mesenchymal 1
Tns3	0.506741	2.06317e-125	Mesenchymal 1
Sned1	0.466504	7.65043e-125	Mesenchymal 1
Gm26771	0.266107	8.55957e-125	Mesenchymal 1
Dio2	0.446405	1.47018e-124	Mesenchymal 1
Prmt2	0.324515	3.76142e-124	Mesenchymal 1
Wtip	0.451434	4.26775e-124	Mesenchymal 1
Tcf7l2	0.487408	6.50755e-124	Mesenchymal 1
Samd4	0.4158	1.2952e-123	Mesenchymal 1
Aga	0.521662	1.49507e-123	Mesenchymal 1
Grb14	0.251644	1.49905e-123	Mesenchymal 1
Tmem150a	0.331928	2.07843e-123	Mesenchymal 1
Eri3	0.591234	3.06209e-123	Mesenchymal 1
Nrp2	1.08403	7.34797e-123	Mesenchymal 1
Pear1	0.262154	1.47514e-122	Mesenchymal 1
Ckb	0.77983	2.15669e-122	Mesenchymal 1
Rbms3	0.391025	2.64013e-122	Mesenchymal 1
Tpt1	0.613819	6.41915e-122	Mesenchymal 1
Fdx1	0.52029	6.6701e-122	Mesenchymal 1
Unc5b	0.259009	7.84091e-122	Mesenchymal 1
Cyp26b1	0.382491	1.58435e-121	Mesenchymal 1
Nectin3	0.449833	1.60978e-121	Mesenchymal 1
St6galnac6	0.400647	3.36547e-121	Mesenchymal 1
Sema5a	0.306014	4.90534e-121	Mesenchymal 1
Efs	0.333814	5.81441e-121	Mesenchymal 1
Sec23a	0.565499	8.4322e-121	Mesenchymal 1
Airn	0.2663	1.06542e-120	Mesenchymal 1
Yif1a	0.724745	1.74191e-120	Mesenchymal 1
Rpl13	0.642524	1.78132e-120	Mesenchymal 1
Tfpi	0.612407	2.44768e-120	Mesenchymal 1
Atp1b2	0.256991	3.90646e-120	Mesenchymal 1
Rilpl1	0.279548	3.97178e-120	Mesenchymal 1
Hsp90ab1	0.72548	8.1361e-120	Mesenchymal 1
Mesd	0.575668	1.19964e-119	Mesenchymal 1
2510009E07Rik	0.319789	2.64503e-119	Mesenchymal 1
Rpsa	0.652371	3.61244e-119	Mesenchymal 1
Kdelr1	0.993482	4.58799e-119	Mesenchymal 1
Pofut2	0.770783	1.00394e-118	Mesenchymal 1
Fkbp1a	0.790839	1.88488e-118	Mesenchymal 1
Bod1	0.437675	3.19647e-118	Mesenchymal 1
Asph	0.54903	3.21446e-118	Mesenchymal 1
Ssbp3	0.664537	3.30699e-118	Mesenchymal 1
Slc35f5	0.355747	1.0828e-117	Mesenchymal 1
Nsg1	0.458975	1.24524e-117	Mesenchymal 1
Csad	0.358432	1.95818e-117	Mesenchymal 1
Gstt3	0.280397	1.20801e-116	Mesenchymal 1
Prrc1	0.709506	1.52654e-116	Mesenchymal 1
Sox4	0.509461	1.74299e-116	Mesenchymal 1
Swi5	1.00603	2.5431e-116	Mesenchymal 1
Vezt	0.304008	5.06824e-116	Mesenchymal 1
Ebpl	0.566481	5.09916e-116	Mesenchymal 1
Snai2	0.274364	7.63572e-116	Mesenchymal 1
Nab2	0.383109	1.78828e-115	Mesenchymal 1
B9d1	0.371103	2.17749e-115	Mesenchymal 1
Aamdc	0.396763	5.79834e-115	Mesenchymal 1
Mettl1	0.510587	1.18682e-114	Mesenchymal 1
Gamt	0.471417	1.23255e-114	Mesenchymal 1
Selenos	0.943813	1.3542e-114	Mesenchymal 1
Postn	1.94514	2.12289e-114	Mesenchymal 1
Cdc16	0.599986	3.30094e-114	Mesenchymal 1
Mpp6	0.869049	4.34659e-114	Mesenchymal 1
F3	0.591412	4.55119e-114	Mesenchymal 1
Pard3b	0.259228	9.72467e-114	Mesenchymal 1
Slc41a1	0.305003	1.19412e-113	Mesenchymal 1
Myl12a	0.928778	2.32239e-113	Mesenchymal 1
Capn2	0.724185	3.20734e-113	Mesenchymal 1
Laptm4b	0.351233	4.07916e-112	Mesenchymal 1
Irak1bp1	0.300734	4.98383e-112	Mesenchymal 1
Car13	0.344295	8.44322e-112	Mesenchymal 1
Gstp1	0.714453	1.82718e-111	Mesenchymal 1
Flnb	0.517482	2.33702e-111	Mesenchymal 1
Slc16a2	0.449795	2.66957e-111	Mesenchymal 1
Syde1	0.270355	3.1501e-111	Mesenchymal 1
Nrep	0.551804	3.70284e-111	Mesenchymal 1
Adamts1	0.579103	4.19638e-111	Mesenchymal 1
Fndc4	0.321287	5.97337e-111	Mesenchymal 1
Megf8	0.297603	1.09307e-110	Mesenchymal 1
Pigp	0.516329	1.68784e-110	Mesenchymal 1
Rftn2	0.305276	1.90277e-110	Mesenchymal 1
Copg1	0.637769	2.19087e-110	Mesenchymal 1
Pdia4	0.656325	4.53027e-110	Mesenchymal 1
Penk	0.668842	6.15862e-110	Mesenchymal 1
Ift20	0.895863	6.28575e-110	Mesenchymal 1
Ncam1	0.809152	1.56074e-109	Mesenchymal 1
Slc35a2	0.525203	1.56669e-109	Mesenchymal 1
Ctnnd1	0.492576	1.7342e-109	Mesenchymal 1
Cyp1b1	0.46042	2.0808e-109	Mesenchymal 1
Cops7a	0.53362	4.80261e-109	Mesenchymal 1
Uaca	0.323253	5.01452e-109	Mesenchymal 1
Svbp	0.665175	5.39079e-109	Mesenchymal 1
Cd109	0.405473	5.44263e-109	Mesenchymal 1
Nfe2l1	0.529044	8.19499e-109	Mesenchymal 1
Ppia	0.526353	8.73713e-109	Mesenchymal 1
Arhgef12	0.391757	1.05322e-108	Mesenchymal 1
Plpp5	0.446848	1.2229e-108	Mesenchymal 1
Tspan17	0.383709	1.3984e-108	Mesenchymal 1
Dapk1	0.497672	2.15532e-108	Mesenchymal 1
Ro60	0.327976	2.28642e-108	Mesenchymal 1
Manf	0.995471	2.86508e-108	Mesenchymal 1
Twsg1	0.409511	4.31391e-108	Mesenchymal 1
Dmwd	0.313542	5.79451e-108	Mesenchymal 1
Ssr4	0.946732	1.14678e-107	Mesenchymal 1
Gjc1	0.326884	1.19727e-107	Mesenchymal 1
Stox2	0.268297	2.88039e-107	Mesenchymal 1
Chid1	0.424326	3.10664e-107	Mesenchymal 1
Rpl10a	0.696799	4.28886e-107	Mesenchymal 1
Cp	0.700491	5.03182e-107	Mesenchymal 1
Dkk2	0.423801	5.29885e-107	Mesenchymal 1
Cltb	0.581521	5.3751e-107	Mesenchymal 1
Tmem59	0.944687	7.65395e-107	Mesenchymal 1
Abca1	0.322581	1.13359e-106	Mesenchymal 1
Srm	0.771856	1.46996e-106	Mesenchymal 1
Bambi	0.468548	1.53243e-106	Mesenchymal 1
Adamts5	0.549525	1.68586e-106	Mesenchymal 1
Ier5l	0.285544	2.30901e-106	Mesenchymal 1
Erlec1	0.550715	3.53777e-106	Mesenchymal 1
Arl6	0.309254	3.66483e-106	Mesenchymal 1
Lmcd1	0.256927	4.11413e-106	Mesenchymal 1
Epb41l1	0.285544	5.51812e-106	Mesenchymal 1
Gtf2i	0.486552	1.33922e-105	Mesenchymal 1
Fgf7	0.600842	1.45012e-105	Mesenchymal 1
Rarg	0.430881	1.82745e-105	Mesenchymal 1
Grasp	0.294518	2.12556e-105	Mesenchymal 1
Rab12	0.501299	2.59984e-105	Mesenchymal 1
Pura	0.663611	3.44426e-105	Mesenchymal 1
Tex264	0.543952	3.96258e-105	Mesenchymal 1
Epn2	0.269011	4.45051e-105	Mesenchymal 1
Galk1	0.659936	6.23226e-105	Mesenchymal 1
Pcdh18	0.257467	8.09677e-105	Mesenchymal 1
Tbrg1	0.818788	1.29717e-104	Mesenchymal 1
Rpl12	0.744038	1.4808e-104	Mesenchymal 1
Rnf215	0.314391	2.03169e-104	Mesenchymal 1
Yipf5	0.758879	2.0755e-104	Mesenchymal 1
Ergic1	0.466725	2.27346e-104	Mesenchymal 1
Pmm1	0.463095	2.52469e-104	Mesenchymal 1
Me1	0.372117	2.701e-104	Mesenchymal 1
H1f0	0.688477	4.35834e-104	Mesenchymal 1
Plbd2	0.457287	6.62311e-104	Mesenchymal 1
Glg1	0.690269	7.9649e-104	Mesenchymal 1
Npm1	0.713563	1.03548e-103	Mesenchymal 1
Epyc	0.962914	1.24125e-103	Mesenchymal 1
Large1	0.265297	1.27972e-103	Mesenchymal 1
Mrfap1	0.852172	1.39765e-103	Mesenchymal 1
Rras	0.609588	2.20396e-103	Mesenchymal 1
Samd5	0.260768	2.99571e-103	Mesenchymal 1
Arl3	0.545802	3.06915e-103	Mesenchymal 1
Pycr1	0.279722	3.4825e-103	Mesenchymal 1
Ccs	0.499812	5.58998e-103	Mesenchymal 1
Ifi27	0.85621	1.94775e-102	Mesenchymal 1
Ccdc90b	0.416407	2.47641e-102	Mesenchymal 1
Meis2	0.41469	2.59092e-102	Mesenchymal 1
Tspan31	0.619261	4.71124e-102	Mesenchymal 1
Vcam1	0.436154	5.84863e-102	Mesenchymal 1
Cd59a	0.28667	6.41396e-102	Mesenchymal 1
Rpl5	0.809936	6.62162e-102	Mesenchymal 1
Hspb1	0.261747	7.15383e-102	Mesenchymal 1
Extl2	0.274908	7.89968e-102	Mesenchymal 1
Gas5	0.764904	1.12582e-101	Mesenchymal 1
Ormdl3	0.458714	1.56074e-101	Mesenchymal 1
Nr2f6	0.453251	1.63828e-101	Mesenchymal 1
Reck	0.379833	1.67409e-101	Mesenchymal 1
Socs1	0.347999	2.01115e-101	Mesenchymal 1
Rbms2	0.515026	2.41276e-101	Mesenchymal 1
Nt5c3b	0.327458	3.12753e-101	Mesenchymal 1
Mcfd2	0.542917	4.8953e-101	Mesenchymal 1
mt-Nd4l	0.751749	9.26805e-101	Mesenchymal 1
Fads2	0.348541	1.74407e-100	Mesenchymal 1
Sdf4	0.847925	2.17503e-100	Mesenchymal 1
Dnajc1	0.629855	2.18915e-100	Mesenchymal 1
Dynll1	0.819778	2.82473e-100	Mesenchymal 1
Tmem109	0.49254	3.46032e-100	Mesenchymal 1
Spcs1	0.873779	3.4987e-100	Mesenchymal 1
Tmem184c	0.289978	4.51292e-100	Mesenchymal 1
Naglu	0.380798	4.7996e-100	Mesenchymal 1
Klhl22	0.313284	5.81922e-100	Mesenchymal 1
Nuak1	0.265166	6.84907e-100	Mesenchymal 1
Tsen34	0.610735	8.02819e-100	Mesenchymal 1
Rpl3	0.673323	8.96634e-100	Mesenchymal 1
Scoc	0.483521	1.86973e-99	Mesenchymal 1
Rpl7	0.715649	2.95101e-99	Mesenchymal 1
Lars2	0.728787	3.56126e-99	Mesenchymal 1
Btd	0.294163	3.82988e-99	Mesenchymal 1
En1	0.400377	4.22274e-99	Mesenchymal 1
Arhgap35	0.257113	5.20542e-99	Mesenchymal 1
Rplp1	0.654007	6.71153e-99	Mesenchymal 1
Rpl8	0.615552	1.01059e-98	Mesenchymal 1
Cbx5	0.497815	1.8373e-98	Mesenchymal 1
Vegfc	0.275853	1.86722e-98	Mesenchymal 1
Wnt5a	0.340007	1.92881e-98	Mesenchymal 1
Rps2	0.603213	1.93776e-98	Mesenchymal 1
Slc35a1	0.392664	2.91804e-98	Mesenchymal 1
Rab13	0.423808	4.07622e-98	Mesenchymal 1
Bmpr2	0.411272	5.34641e-98	Mesenchymal 1
Poglut3	0.344823	6.72127e-98	Mesenchymal 1
Serpinb9	0.44165	9.52178e-98	Mesenchymal 1
Sulf1	0.507471	9.74521e-98	Mesenchymal 1
Zc2hc1a	0.257663	1.1493e-97	Mesenchymal 1
Aldh7a1	0.407534	1.29659e-97	Mesenchymal 1
Tshz2	0.337695	2.32502e-97	Mesenchymal 1
Cxcl16	0.32108	2.9026e-97	Mesenchymal 1
Cyb5r3	0.723991	3.70552e-97	Mesenchymal 1
Rbbp7	0.662029	5.95032e-97	Mesenchymal 1
Cat	0.789889	7.14055e-97	Mesenchymal 1
Afap1	0.368421	8.06168e-97	Mesenchymal 1
Spp1	2.51763	8.24004e-97	Mesenchymal 1
Thap12	0.362828	1.01392e-96	Mesenchymal 1
Nr1d1	0.378398	1.0566e-96	Mesenchymal 1
Dock7	0.404515	1.18464e-96	Mesenchymal 1
Armcx3	0.50752	1.59826e-96	Mesenchymal 1
Decr1	0.47734	1.92332e-96	Mesenchymal 1
Tubb2a	0.982869	2.55304e-96	Mesenchymal 1
Zfp771	0.45434	2.87354e-96	Mesenchymal 1
Psmd7	0.789935	3.24525e-96	Mesenchymal 1
Golt1b	0.5985	5.23538e-96	Mesenchymal 1
Rexo2	0.803159	6.77184e-96	Mesenchymal 1
Fam20a	0.335321	7.551e-96	Mesenchymal 1
Ift27	0.501711	8.49715e-96	Mesenchymal 1
Tmem86a	0.491582	9.80596e-96	Mesenchymal 1
Jag1	0.278025	1.63404e-95	Mesenchymal 1
Ahdc1	0.267258	1.66897e-95	Mesenchymal 1
Zfp462	0.3017	2.01795e-95	Mesenchymal 1
Atp8b2	0.270218	2.28437e-95	Mesenchymal 1
Olfml2b	0.843907	2.367e-95	Mesenchymal 1
Cd151	0.483177	2.60828e-95	Mesenchymal 1
Nucb1	0.721	5.47074e-95	Mesenchymal 1
Rnd3	0.427086	6.35995e-95	Mesenchymal 1
Entpd2	0.457484	9.87575e-95	Mesenchymal 1
Cyhr1	0.415701	2.66007e-94	Mesenchymal 1
Marcks	0.627425	2.80262e-94	Mesenchymal 1
2900097C17Rik	0.630021	3.2836e-94	Mesenchymal 1
Sgsm2	0.25214	6.68374e-94	Mesenchymal 1
Ak3	0.480489	1.49371e-93	Mesenchymal 1
Nr2f1	0.337215	1.7252e-93	Mesenchymal 1
Impad1	0.506038	2.03057e-93	Mesenchymal 1
S100a10	0.6076	3.90248e-93	Mesenchymal 1
Acat1	0.588915	4.0156e-93	Mesenchymal 1
mt-Co1	0.346106	7.99017e-93	Mesenchymal 1
Mmgt2	0.261486	8.82421e-93	Mesenchymal 1
Rasl11b	0.287761	1.12715e-92	Mesenchymal 1
Gadd45g	0.884071	1.39105e-92	Mesenchymal 1
Ctdspl	0.345028	3.00043e-92	Mesenchymal 1
Wdr6	0.270331	3.11702e-92	Mesenchymal 1
Gnptg	0.313997	4.12015e-92	Mesenchymal 1
Dhrs3	0.554411	8.73651e-92	Mesenchymal 1
Kremen1	0.321969	1.00903e-91	Mesenchymal 1
Slc39a1	0.589638	1.33014e-91	Mesenchymal 1
Cnpy4	0.371219	1.36659e-91	Mesenchymal 1
Snx24	0.368126	1.42304e-91	Mesenchymal 1
Sptbn1	0.565839	1.4393e-91	Mesenchymal 1
Zfp637	0.348977	1.66754e-91	Mesenchymal 1
Parp3	0.30812	2.27425e-91	Mesenchymal 1
Rpl19	0.565131	2.5089e-91	Mesenchymal 1
Rpl22l1	0.72138	2.72467e-91	Mesenchymal 1
Mydgf	0.826548	4.33531e-91	Mesenchymal 1
Pid1	0.43333	5.55257e-91	Mesenchymal 1
Ddb1	0.753639	8.76197e-91	Mesenchymal 1
Fam110b	0.323338	1.27461e-90	Mesenchymal 1
Osbpl5	0.253159	1.34612e-90	Mesenchymal 1
Rps4x	0.527831	1.57907e-90	Mesenchymal 1
Clpp	0.513033	1.98147e-90	Mesenchymal 1
Eef1g	0.837983	2.14433e-90	Mesenchymal 1
Tm7sf3	0.509391	3.45173e-90	Mesenchymal 1
Slc38a10	0.697717	3.56084e-90	Mesenchymal 1
Cyth3	0.35211	4.11742e-90	Mesenchymal 1
Gorasp2	0.715313	4.34817e-90	Mesenchymal 1
Anxa6	0.710095	4.50824e-90	Mesenchymal 1
Fut11	0.434552	4.97983e-90	Mesenchymal 1
Tns2	0.272072	7.0388e-90	Mesenchymal 1
Rassf8	0.317046	7.09016e-90	Mesenchymal 1
Eef1d	0.819629	7.73637e-90	Mesenchymal 1
Alg14	0.333787	1.03626e-89	Mesenchymal 1
Dbp	0.564438	1.4461e-89	Mesenchymal 1
Eid1	0.731874	1.74857e-89	Mesenchymal 1
Ifitm10	0.28051	2.05027e-89	Mesenchymal 1
Icam1	0.414243	2.25816e-89	Mesenchymal 1
Jkamp	0.44506	2.54737e-89	Mesenchymal 1
Rxylt1	0.438856	4.02262e-89	Mesenchymal 1
Arl2	0.435257	4.60739e-89	Mesenchymal 1
Arfip2	0.280665	7.75412e-89	Mesenchymal 1
Sema3d	0.368614	1.37879e-88	Mesenchymal 1
mt-Nd3	0.823755	1.53186e-88	Mesenchymal 1
Tmem64	0.336728	2.4717e-88	Mesenchymal 1
Bex3	0.680823	1.06797e-87	Mesenchymal 1
Dapk2	0.588261	1.74024e-87	Mesenchymal 1
Marveld1	0.405014	5.04656e-87	Mesenchymal 1
Scara5	0.564121	7.73831e-87	Mesenchymal 1
Per3	0.31137	7.78903e-87	Mesenchymal 1
Ssr3	0.808852	1.90536e-86	Mesenchymal 1
Spg20	0.42488	3.12502e-86	Mesenchymal 1
Copb2	0.804284	6.19013e-86	Mesenchymal 1
Sumf2	0.317997	6.3894e-86	Mesenchymal 1
Ywhaq	0.807692	6.9067e-86	Mesenchymal 1
Pakap.1	0.277684	7.32773e-86	Mesenchymal 1
Slc4a10	0.644268	9.57019e-86	Mesenchymal 1
Mcrip1	0.836288	1.20479e-85	Mesenchymal 1
Rcor3	0.303014	1.51997e-85	Mesenchymal 1
Fto	0.423593	1.71743e-85	Mesenchymal 1
Srpx2	0.499329	2.50313e-85	Mesenchymal 1
Akap12	0.543126	3.10937e-85	Mesenchymal 1
Slc44a1	0.353692	4.13415e-85	Mesenchymal 1
Lama2	0.267275	6.44103e-85	Mesenchymal 1
Tln2	0.376038	9.19927e-85	Mesenchymal 1
Hadh	0.401575	1.03858e-84	Mesenchymal 1
Ccdc107	0.387361	1.08912e-84	Mesenchymal 1
Igfbp6	0.48549	1.12026e-84	Mesenchymal 1
Tcf4	0.377764	1.6838e-84	Mesenchymal 1
Atp2a2	0.610032	2.09571e-84	Mesenchymal 1
Mbnl2	0.668724	3.7381e-84	Mesenchymal 1
Fam129b	0.347093	7.90834e-84	Mesenchymal 1
Eprs	0.745615	8.18415e-84	Mesenchymal 1
Lbp	1.2198	9.17486e-84	Mesenchymal 1
Tacc2	0.296121	1.45263e-83	Mesenchymal 1
Prrc2b	0.344546	1.80902e-83	Mesenchymal 1
Akr1a1	0.720055	1.94769e-83	Mesenchymal 1
Creb3l2	0.333566	4.24685e-83	Mesenchymal 1
Irx5	0.398886	6.15146e-83	Mesenchymal 1
Slc39a14	0.404792	9.5579e-83	Mesenchymal 1
Rpl4	0.770259	1.27594e-82	Mesenchymal 1
Chd9	0.398986	1.43536e-82	Mesenchymal 1
Col14a1	0.436446	1.45666e-82	Mesenchymal 1
B4galt2	0.320026	1.47361e-82	Mesenchymal 1
Mpv17	0.41012	1.64851e-82	Mesenchymal 1
Pros1	0.470038	4.97113e-82	Mesenchymal 1
Fam43a	0.254979	6.43378e-82	Mesenchymal 1
Scyl1	0.39541	7.4169e-82	Mesenchymal 1
Camk2n1	0.27049	7.59003e-82	Mesenchymal 1
Rps3a1	0.470381	8.59989e-82	Mesenchymal 1
Twist2	0.252335	9.16419e-82	Mesenchymal 1
Jcad	0.263911	1.20398e-81	Mesenchymal 1
Cav1	0.467126	1.77367e-81	Mesenchymal 1
Tmem106b	0.410249	2.87991e-81	Mesenchymal 1
Adam23	0.27529	2.9471e-81	Mesenchymal 1
Cfap20	0.396681	3.05371e-81	Mesenchymal 1
Tmem161a	0.283532	3.20529e-81	Mesenchymal 1
Hspb11	0.336956	3.64629e-81	Mesenchymal 1
Map1lc3a	0.642843	4.01654e-81	Mesenchymal 1
Stt3a	0.676231	6.05069e-81	Mesenchymal 1
Nrp1	0.512134	6.66335e-81	Mesenchymal 1
Dsel	0.341545	7.11339e-81	Mesenchymal 1
Spr	0.421163	8.94394e-81	Mesenchymal 1
Mical2	0.345802	9.9819e-81	Mesenchymal 1
Myh10	0.501794	1.049e-80	Mesenchymal 1
Rtl8b	0.329448	1.20831e-80	Mesenchymal 1
Ppp1r14b	0.687099	1.35738e-80	Mesenchymal 1
Zfp503	0.400801	1.3917e-80	Mesenchymal 1
Reep5	0.814869	1.49537e-80	Mesenchymal 1
Irx3	0.332935	1.71537e-80	Mesenchymal 1
Akt1s1	0.462915	2.86412e-80	Mesenchymal 1
Tmem42	0.324097	3.54389e-80	Mesenchymal 1
Cdk4	0.674659	4.97622e-80	Mesenchymal 1
Fam162a	0.525947	5.74999e-80	Mesenchymal 1
Naxe	0.595836	7.18125e-80	Mesenchymal 1
Tm9sf1	0.418338	9.59073e-80	Mesenchymal 1
Golgb1	0.503041	1.14216e-79	Mesenchymal 1
Id1	0.553195	1.37678e-79	Mesenchymal 1
Fam3c	0.543028	1.62433e-79	Mesenchymal 1
Txndc15	0.530637	1.74453e-79	Mesenchymal 1
Hspb8	0.30251	2.15808e-79	Mesenchymal 1
Ror2	0.274355	2.33784e-79	Mesenchymal 1
Mrps28	0.412928	2.58702e-79	Mesenchymal 1
Tcf12	0.457215	3.12099e-79	Mesenchymal 1
Itpr1	0.335538	3.95121e-79	Mesenchymal 1
Eny2	0.634715	5.46742e-79	Mesenchymal 1
Scd1	0.4025	5.79293e-79	Mesenchymal 1
Lamc1	0.345108	6.15258e-79	Mesenchymal 1
Fam3a	0.256001	6.38392e-79	Mesenchymal 1
Zfp395	0.256783	6.8456e-79	Mesenchymal 1
Clcn4	0.425886	7.28216e-79	Mesenchymal 1
Mbd3	0.700456	7.76352e-79	Mesenchymal 1
Sec13	0.787357	7.77773e-79	Mesenchymal 1
Dynlt3	0.538409	8.52472e-79	Mesenchymal 1
Pik3r1	0.647844	1.19572e-78	Mesenchymal 1
Adk	0.484064	1.37458e-78	Mesenchymal 1
Atp1a1	0.686209	1.73933e-78	Mesenchymal 1
Galnt10	0.302817	1.77359e-78	Mesenchymal 1
Sec61a1	0.745511	1.94075e-78	Mesenchymal 1
Tmem147	0.498818	2.0437e-78	Mesenchymal 1
Cbr1	0.321502	2.74239e-78	Mesenchymal 1
Cd320	0.286341	2.97152e-78	Mesenchymal 1
Runx1t1	0.284375	4.48273e-78	Mesenchymal 1
Man1a2	0.448916	6.22184e-78	Mesenchymal 1
Rpl6	0.471641	6.42424e-78	Mesenchymal 1
1810055G02Rik	0.361384	6.58697e-78	Mesenchymal 1
Il17rc	0.328323	6.89729e-78	Mesenchymal 1
Shc1	0.474993	1.32018e-77	Mesenchymal 1
Srprb	0.445296	1.58063e-77	Mesenchymal 1
C430049B03Rik	0.372689	2.11865e-77	Mesenchymal 1
Canx	0.750841	2.34257e-77	Mesenchymal 1
Polr2m	0.551835	2.58668e-77	Mesenchymal 1
Smim1	0.284601	3.029e-77	Mesenchymal 1
Snx21	0.283694	4.05538e-77	Mesenchymal 1
Arfgap1	0.379434	4.32915e-77	Mesenchymal 1
Smad5	0.323949	5.70728e-77	Mesenchymal 1
Tnfsf12	0.443793	6.97961e-77	Mesenchymal 1
Rabac1	0.708316	9.58701e-77	Mesenchymal 1
Rack1	0.738826	1.69752e-76	Mesenchymal 1
Tulp4	0.362609	2.16564e-76	Mesenchymal 1
Rpl10	0.611917	2.39637e-76	Mesenchymal 1
Abcd3	0.307193	2.59752e-76	Mesenchymal 1
Atf5	0.544909	5.28801e-76	Mesenchymal 1
Nme1	0.733816	7.32047e-76	Mesenchymal 1
Hspa8	0.564073	7.69821e-76	Mesenchymal 1
Fut8	0.38253	7.99374e-76	Mesenchymal 1
Tmem39a	0.344066	1.11451e-75	Mesenchymal 1
Copa	0.683311	1.17696e-75	Mesenchymal 1
Vangl1	0.269011	1.67122e-75	Mesenchymal 1
Oxct1	0.657478	2.75373e-75	Mesenchymal 1
Cfdp1	0.668922	3.09867e-75	Mesenchymal 1
Cd200	0.355717	3.25878e-75	Mesenchymal 1
Mafb	0.368082	4.31672e-75	Mesenchymal 1
Kctd17	0.387632	4.83225e-75	Mesenchymal 1
Rian	0.649613	7.16961e-75	Mesenchymal 1
Tmbim1	0.391346	7.55227e-75	Mesenchymal 1
Tuba1b	0.448167	7.62023e-75	Mesenchymal 1
Sec62	0.729816	8.25012e-75	Mesenchymal 1
Rpl7a	0.624282	1.32773e-74	Mesenchymal 1
Emc7	0.682981	1.46202e-74	Mesenchymal 1
Rgmb	0.266306	1.48934e-74	Mesenchymal 1
Cenpb	0.621182	1.73109e-74	Mesenchymal 1
Slc35b1	0.571124	1.78029e-74	Mesenchymal 1
Mgst3	0.343283	2.77758e-74	Mesenchymal 1
4931406P16Rik	0.261894	3.9157e-74	Mesenchymal 1
Arl5a	0.416621	4.75404e-74	Mesenchymal 1
Sh3pxd2b	0.478005	5.67102e-74	Mesenchymal 1
Fastk	0.364361	8.28417e-74	Mesenchymal 1
Ski	0.457521	1.29212e-73	Mesenchymal 1
Pde6d	0.384626	1.49384e-73	Mesenchymal 1
Bag5	0.374062	1.88749e-73	Mesenchymal 1
Dgcr6	0.363886	2.048e-73	Mesenchymal 1
Slc5a6	0.339698	2.44937e-73	Mesenchymal 1
Polr3d	0.367885	2.77798e-73	Mesenchymal 1
Tmem158	0.482569	5.06112e-73	Mesenchymal 1
Sec22a	0.265236	5.24749e-73	Mesenchymal 1
Sumo2	0.647194	5.64053e-73	Mesenchymal 1
Nxn	0.778149	7.53283e-73	Mesenchymal 1
Stub1	0.672794	7.95219e-73	Mesenchymal 1
Pdxdc1	0.454273	1.59048e-72	Mesenchymal 1
Cd276	0.354776	1.60716e-72	Mesenchymal 1
Slc35b2	0.517509	1.64694e-72	Mesenchymal 1
Romo1	0.635763	1.69083e-72	Mesenchymal 1
Fundc2	0.652727	1.7507e-72	Mesenchymal 1
Ndrg3	0.33568	1.77282e-72	Mesenchymal 1
Cyp20a1	0.427957	2.40612e-72	Mesenchymal 1
Pttg1ip	0.453214	3.28435e-72	Mesenchymal 1
Ssbp2	0.383799	3.58737e-72	Mesenchymal 1
Nbeal1	0.301648	4.2874e-72	Mesenchymal 1
Surf4	0.829012	1.10993e-71	Mesenchymal 1
Srpr	0.559568	1.62489e-71	Mesenchymal 1
Mrpl27	0.423169	2.26332e-71	Mesenchymal 1
Ipo4	0.334189	2.49569e-71	Mesenchymal 1
Phldb1	0.271807	3.97263e-71	Mesenchymal 1
Hint1	0.609971	4.10975e-71	Mesenchymal 1
Dbndd2	0.343392	4.31518e-71	Mesenchymal 1
Man2b2	0.386644	4.5859e-71	Mesenchymal 1
Tgfb2	0.525615	4.62581e-71	Mesenchymal 1
Plod1	0.358626	5.13229e-71	Mesenchymal 1
Rps8	0.430341	1.50907e-70	Mesenchymal 1
Gmds	0.409244	1.62479e-70	Mesenchymal 1
Colgalt1	0.678561	1.62647e-70	Mesenchymal 1
Papss1	0.35416	3.03603e-70	Mesenchymal 1
Plaat3	0.605095	4.36282e-70	Mesenchymal 1
Tmx2	0.28954	5.4269e-70	Mesenchymal 1
Tbx18	0.348957	8.4041e-70	Mesenchymal 1
Angptl1	0.502496	8.77961e-70	Mesenchymal 1
Rpl18	0.450256	9.60727e-70	Mesenchymal 1
Sec63	0.446507	1.05092e-69	Mesenchymal 1
Eci2	0.379206	1.28051e-69	Mesenchymal 1
Pdia5	0.413811	1.31234e-69	Mesenchymal 1
Lxn	0.476727	1.6968e-69	Mesenchymal 1
Rdx	0.598709	1.92832e-69	Mesenchymal 1
Chpf2	0.403627	1.95315e-69	Mesenchymal 1
Foxn3	0.502731	2.99334e-69	Mesenchymal 1
Anapc11	0.643655	3.43244e-69	Mesenchymal 1
Osmr	0.300581	4.35433e-69	Mesenchymal 1
Rps5	0.511526	4.61594e-69	Mesenchymal 1
Sec61g	0.698328	4.64815e-69	Mesenchymal 1
Gnpda2	0.295966	9.4051e-69	Mesenchymal 1
Lama4	0.452452	9.75786e-69	Mesenchymal 1
Tmem214	0.485935	1.4802e-68	Mesenchymal 1
Fgl2	0.908122	2.2674e-68	Mesenchymal 1
Sfrp4	1.13823	2.66456e-68	Mesenchymal 1
Dact1	0.397959	2.88728e-68	Mesenchymal 1
Bcl7c	0.600813	3.02028e-68	Mesenchymal 1
Myo1b	0.464411	3.48913e-68	Mesenchymal 1
Gps1	0.497035	5.06963e-68	Mesenchymal 1
Sap30l	0.440424	6.57535e-68	Mesenchymal 1
Cnep1r1	0.364388	7.09028e-68	Mesenchymal 1
Alg5	0.571606	7.6394e-68	Mesenchymal 1
Gmppa	0.430158	1.16244e-67	Mesenchymal 1
Tesk1	0.325638	1.80642e-67	Mesenchymal 1
Avpi1	0.289322	1.90015e-67	Mesenchymal 1
Sec11a	0.641932	1.92919e-67	Mesenchymal 1
Ccdc127	0.350388	2.28059e-67	Mesenchymal 1
Ntan1	0.534687	3.92854e-67	Mesenchymal 1
Atn1	0.25418	4.1256e-67	Mesenchymal 1
Bcap31	0.649811	6.44875e-67	Mesenchymal 1
Ubr5	0.397328	6.77042e-67	Mesenchymal 1
Ntmt1	0.296235	1.18511e-66	Mesenchymal 1
Casp12	0.311903	1.43244e-66	Mesenchymal 1
Leprot	0.539413	1.48865e-66	Mesenchymal 1
Mlf2	0.699286	2.22888e-66	Mesenchymal 1
Crip2	0.492237	2.87589e-66	Mesenchymal 1
Pja2	0.300128	2.97198e-66	Mesenchymal 1
Cbr3	0.256303	4.12777e-66	Mesenchymal 1
Ndufb2	0.488018	4.69069e-66	Mesenchymal 1
Aldh18a1	0.269165	5.49234e-66	Mesenchymal 1
Cope	0.746449	6.3477e-66	Mesenchymal 1
Dnajb4	0.262519	1.05131e-65	Mesenchymal 1
Dlg4	0.273868	1.07683e-65	Mesenchymal 1
Tmed10	0.699862	1.13764e-65	Mesenchymal 1
Plekhg2	0.268378	1.47326e-65	Mesenchymal 1
Akr7a5	0.347308	1.53884e-65	Mesenchymal 1
Dipk2a	0.25637	1.98548e-65	Mesenchymal 1
Egr1	0.766203	3.95311e-65	Mesenchymal 1
Rab3a	0.291378	4.38898e-65	Mesenchymal 1
Cdk16	0.336886	5.20946e-65	Mesenchymal 1
Sgk1	0.391533	5.32657e-65	Mesenchymal 1
Stimate	0.262902	5.77605e-65	Mesenchymal 1
Rnft1	0.427216	7.1807e-65	Mesenchymal 1
Inafm1	0.283079	7.36045e-65	Mesenchymal 1
Prkcsh	0.546017	8.28388e-65	Mesenchymal 1
Tmem223	0.414934	9.995e-65	Mesenchymal 1
Rab18	0.593243	1.06126e-64	Mesenchymal 1
Rpl11	0.448612	1.606e-64	Mesenchymal 1
Ahnak2	0.457359	1.74977e-64	Mesenchymal 1
Lap3	0.467078	2.80722e-64	Mesenchymal 1
Csrp1	1.05036	3.94132e-64	Mesenchymal 1
Plxnb2	0.349712	4.5669e-64	Mesenchymal 1
Ssr1	0.779796	6.30839e-64	Mesenchymal 1
Ptk2	0.251089	8.80847e-64	Mesenchymal 1
Nucb2	0.511209	8.9547e-64	Mesenchymal 1
Lgals3bp	0.45282	9.10348e-64	Mesenchymal 1
Ybx3	0.488605	9.1229e-64	Mesenchymal 1
Bet1l	0.318309	9.14285e-64	Mesenchymal 1
Gnl1	0.410241	1.08684e-63	Mesenchymal 1
Txndc12	0.33777	1.23501e-63	Mesenchymal 1
Ddx1	0.41527	1.29809e-63	Mesenchymal 1
Psmb6	0.748384	1.36315e-63	Mesenchymal 1
Plat	0.481428	1.4321e-63	Mesenchymal 1
Cfl2	0.366199	1.56876e-63	Mesenchymal 1
Pdrg1	0.377589	2.21416e-63	Mesenchymal 1
Hspa1b	0.451948	2.28777e-63	Mesenchymal 1
Fam171b	0.262162	2.85777e-63	Mesenchymal 1
Ddrgk1	0.509727	3.40462e-63	Mesenchymal 1
Anxa4	0.365691	3.48014e-63	Mesenchymal 1
Erp44	0.50193	3.74832e-63	Mesenchymal 1
Rin2	0.375502	4.62918e-63	Mesenchymal 1
Slc26a2	0.42511	4.76272e-63	Mesenchymal 1
Pip4p2	0.269579	5.23789e-63	Mesenchymal 1
Camk2d	0.378123	6.45551e-63	Mesenchymal 1
Dynll2	0.415966	9.00994e-63	Mesenchymal 1
Odr4	0.340598	1.3154e-62	Mesenchymal 1
Creld1	0.268558	1.6003e-62	Mesenchymal 1
Hnrnph1	0.597536	1.96219e-62	Mesenchymal 1
Prmt1	0.578905	4.00518e-62	Mesenchymal 1
Tor1b	0.303053	4.99186e-62	Mesenchymal 1
Rps3	0.497783	5.48059e-62	Mesenchymal 1
Msi2	0.332333	8.03239e-62	Mesenchymal 1
Extl3	0.250789	8.39249e-62	Mesenchymal 1
Pigk	0.372369	1.23939e-61	Mesenchymal 1
Cdc42bpb	0.313279	2.42309e-61	Mesenchymal 1
Rpn1	0.689371	2.48879e-61	Mesenchymal 1
Mras	0.286085	2.88644e-61	Mesenchymal 1
Glul	0.957883	4.11826e-61	Mesenchymal 1
Gba	0.326442	5.39344e-61	Mesenchymal 1
Snapin	0.378298	6.2978e-61	Mesenchymal 1
Fnta	0.439311	8.30298e-61	Mesenchymal 1
Htatsf1	0.372848	9.35557e-61	Mesenchymal 1
Lztfl1	0.281225	1.10066e-60	Mesenchymal 1
Wasl	0.360202	1.44101e-60	Mesenchymal 1
Ufc1	0.657961	1.47937e-60	Mesenchymal 1
Tm2d3	0.333406	1.84479e-60	Mesenchymal 1
Skp1a	0.515574	2.12787e-60	Mesenchymal 1
Tnfaip1	0.400541	2.3392e-60	Mesenchymal 1
Tmem159	0.311045	2.78089e-60	Mesenchymal 1
Bola3	0.320766	2.91814e-60	Mesenchymal 1
Eef1b2	0.611012	3.29579e-60	Mesenchymal 1
Cnbp	0.616407	4.04818e-60	Mesenchymal 1
Dst	0.375642	4.08309e-60	Mesenchymal 1
Ndufa5	0.489953	4.709e-60	Mesenchymal 1
Stk25	0.294491	5.06979e-60	Mesenchymal 1
Mif	0.480983	7.40511e-60	Mesenchymal 1
Hspe1	0.501323	7.81885e-60	Mesenchymal 1
Cers5	0.383459	8.95366e-60	Mesenchymal 1
Mlec	0.649087	1.04015e-59	Mesenchymal 1
Bmp4	0.269291	1.13877e-59	Mesenchymal 1
Rps18	0.453828	1.16158e-59	Mesenchymal 1
Dnlz	0.386327	1.63527e-59	Mesenchymal 1
Morf4l1	0.594632	1.88811e-59	Mesenchymal 1
Farp1	0.284115	2.03168e-59	Mesenchymal 1
2210016L21Rik	0.329314	2.21996e-59	Mesenchymal 1
Ranbp1	0.595903	2.24384e-59	Mesenchymal 1
Osbpl1a	0.269147	2.88217e-59	Mesenchymal 1
Cfb	0.624679	3.61005e-59	Mesenchymal 1
Tmem97	0.584166	4.07026e-59	Mesenchymal 1
mt-Nd5	0.615431	5.25764e-59	Mesenchymal 1
R3hcc1	0.259099	6.89003e-59	Mesenchymal 1
Atp1b1	0.774126	7.12833e-59	Mesenchymal 1
Rpl9	0.351904	7.22189e-59	Mesenchymal 1
Sfxn1	0.487834	7.94752e-59	Mesenchymal 1
Serinc1	0.557011	8.59247e-59	Mesenchymal 1
Sh3d19	0.291343	8.66224e-59	Mesenchymal 1
Manbal	0.405225	8.76751e-59	Mesenchymal 1
Btg3	0.424559	9.41493e-59	Mesenchymal 1
Ybx1	0.565131	1.1625e-58	Mesenchymal 1
Saraf	0.509775	1.30757e-58	Mesenchymal 1
Bhlhe40	0.407527	1.37785e-58	Mesenchymal 1
Sh3glb2	0.284514	1.70006e-58	Mesenchymal 1
Hspa9	0.483295	1.7349e-58	Mesenchymal 1
Tmem70	0.325334	2.14273e-58	Mesenchymal 1
Khdrbs3	0.29385	2.1552e-58	Mesenchymal 1
Lamp1	0.454658	2.68151e-58	Mesenchymal 1
Gmppb	0.406668	2.91926e-58	Mesenchymal 1
Rps6	0.655264	3.03818e-58	Mesenchymal 1
Naa20	0.38952	5.03362e-58	Mesenchymal 1
Dpm3	0.547472	6.91003e-58	Mesenchymal 1
Grhpr	0.276106	7.11592e-58	Mesenchymal 1
Fads1	0.41697	7.13355e-58	Mesenchymal 1
Pik3r2	0.259414	7.7813e-58	Mesenchymal 1
Mrpl17	0.592153	9.52894e-58	Mesenchymal 1
Vim	0.93217	9.959e-58	Mesenchymal 1
Cacfd1	0.25119	1.40573e-57	Mesenchymal 1
Sdf2	0.420683	2.50193e-57	Mesenchymal 1
Sigmar1	0.407947	3.28099e-57	Mesenchymal 1
Ociad1	0.517705	3.61952e-57	Mesenchymal 1
Mocs2	0.384823	3.86504e-57	Mesenchymal 1
Arhgap20	0.286606	4.46111e-57	Mesenchymal 1
Creb3	0.399489	4.82023e-57	Mesenchymal 1
Pnkd	0.333434	5.20633e-57	Mesenchymal 1
Ece1	0.258028	6.85601e-57	Mesenchymal 1
Poldip2	0.352082	7.08135e-57	Mesenchymal 1
Tmed4	0.284482	7.35755e-57	Mesenchymal 1
Kcnj8	0.333001	1.04949e-56	Mesenchymal 1
Lztr1	0.269291	1.46497e-56	Mesenchymal 1
Polr2f	0.410513	1.56481e-56	Mesenchymal 1
Nnmt	0.50562	1.62881e-56	Mesenchymal 1
Imp3	0.529544	2.6692e-56	Mesenchymal 1
Tpgs2	0.304408	5.03391e-56	Mesenchymal 1
Snx9	0.470008	5.10847e-56	Mesenchymal 1
Pla2g12a	0.279186	5.27708e-56	Mesenchymal 1
Rgl1	0.25042	5.44062e-56	Mesenchymal 1
Oaz2	0.337291	6.49668e-56	Mesenchymal 1
Trappc3	0.427501	8.16184e-56	Mesenchymal 1
Rpl17	0.502934	9.00348e-56	Mesenchymal 1
Gadd45b	0.455265	1.13632e-55	Mesenchymal 1
Tmsb10	0.350845	1.16028e-55	Mesenchymal 1
Cul5	0.354014	1.49268e-55	Mesenchymal 1
Ctnna1	0.471198	1.52165e-55	Mesenchymal 1
Vat1	0.336836	1.54399e-55	Mesenchymal 1
Cemip2	0.335912	1.93266e-55	Mesenchymal 1
Ahcyl1	0.307709	2.1596e-55	Mesenchymal 1
Ccdc85b	0.363979	2.54471e-55	Mesenchymal 1
Yipf3	0.557131	3.26699e-55	Mesenchymal 1
Gstm1	0.307019	3.58998e-55	Mesenchymal 1
Bglap3	1.43184	3.66935e-55	Mesenchymal 1
Sptan1	0.365992	8.1803e-55	Mesenchymal 1
Pgrmc2	0.264449	1.02174e-54	Mesenchymal 1
Slc38a2	1.31826	1.25694e-54	Mesenchymal 1
Prpsap1	0.330452	1.37609e-54	Mesenchymal 1
Tbc1d10a	0.281002	1.48617e-54	Mesenchymal 1
Vamp2	0.406001	3.75475e-54	Mesenchymal 1
Prr7	0.276767	4.09552e-54	Mesenchymal 1
Fam114a2	0.386864	9.05658e-54	Mesenchymal 1
Desi2	0.358044	9.58911e-54	Mesenchymal 1
Ank	0.397663	9.80266e-54	Mesenchymal 1
Trim28	0.411557	1.01908e-53	Mesenchymal 1
Scpep1	0.382597	1.03773e-53	Mesenchymal 1
Sav1	0.417673	1.1422e-53	Mesenchymal 1
Lsm7	0.356702	1.48842e-53	Mesenchymal 1
Gcsh	0.445183	1.49924e-53	Mesenchymal 1
Nt5dc2	0.59921	1.62135e-53	Mesenchymal 1
Rac3	0.292443	1.86859e-53	Mesenchymal 1
Eif4g1	0.55065	1.91819e-53	Mesenchymal 1
Idh2	0.393758	2.19666e-53	Mesenchymal 1
Creld2	0.328267	2.31573e-53	Mesenchymal 1
Actr1b	0.342333	2.99921e-53	Mesenchymal 1
Suclg2	0.267658	3.68338e-53	Mesenchymal 1
Tmem107	0.271882	3.69459e-53	Mesenchymal 1
Hsph1	0.272988	3.79215e-53	Mesenchymal 1
Hs2st1	0.319323	3.97508e-53	Mesenchymal 1
Tsnax	0.391281	4.03277e-53	Mesenchymal 1
Sec22b	0.493192	5.2138e-53	Mesenchymal 1
Atl3	0.366369	5.66746e-53	Mesenchymal 1
Hspd1	0.484211	6.24456e-53	Mesenchymal 1
Cldnd1	0.356833	7.39724e-53	Mesenchymal 1
2410002F23Rik	0.313166	7.4316e-53	Mesenchymal 1
Uba5	0.429555	7.58279e-53	Mesenchymal 1
Prr5	0.268546	8.12217e-53	Mesenchymal 1
Zfp36l1	0.457782	1.16e-52	Mesenchymal 1
Ctsz	0.409029	1.26116e-52	Mesenchymal 1
Cyb5a	0.532232	1.60464e-52	Mesenchymal 1
Ramp2	0.293089	1.78399e-52	Mesenchymal 1
Fbxo17	0.257346	1.83311e-52	Mesenchymal 1
Klhdc2	0.356802	2.57543e-52	Mesenchymal 1
Hdhd2	0.272346	2.59624e-52	Mesenchymal 1
Ppdpf	0.313294	4.82356e-52	Mesenchymal 1
Nfat5	0.291722	6.43871e-52	Mesenchymal 1
Snhg1	0.302908	7.54467e-52	Mesenchymal 1
2023-03-02	0.447681	7.63612e-52	Mesenchymal 1
Phc2	0.353666	8.46779e-52	Mesenchymal 1
Klc1	0.33805	8.92015e-52	Mesenchymal 1
Epb41l3	0.372635	9.14295e-52	Mesenchymal 1
Fbn2	0.578541	9.91015e-52	Mesenchymal 1
Rps14	0.479167	1.19598e-51	Mesenchymal 1
Gm42418	0.798665	1.3623e-51	Mesenchymal 1
Eif4a2	0.511452	1.38765e-51	Mesenchymal 1
Acadvl	0.339291	1.56853e-51	Mesenchymal 1
Ganab	0.404576	1.86041e-51	Mesenchymal 1
Park7	0.574937	1.86908e-51	Mesenchymal 1
Vcp	0.695044	4.01334e-51	Mesenchymal 1
Trim44	0.251453	4.83494e-51	Mesenchymal 1
Ttc19	0.288121	5.54509e-51	Mesenchymal 1
Chmp2b	0.356547	6.92765e-51	Mesenchymal 1
Cask	0.345791	7.99326e-51	Mesenchymal 1
Impdh2	0.395606	8.2117e-51	Mesenchymal 1
Ppp2r5b	0.297086	9.46698e-51	Mesenchymal 1
Ndrg1	0.33031	9.54658e-51	Mesenchymal 1
Elp3	0.303941	9.80957e-51	Mesenchymal 1
Insig2	0.320869	1.01712e-50	Mesenchymal 1
Spred1	0.27475	1.0401e-50	Mesenchymal 1
Pgm3	0.339332	1.05089e-50	Mesenchymal 1
Guf1	0.269477	1.05427e-50	Mesenchymal 1
Sh3bgrl	0.469235	1.09199e-50	Mesenchymal 1
Rnf121	0.282819	1.45446e-50	Mesenchymal 1
Thy1	0.676729	1.96597e-50	Mesenchymal 1
Dnpep	0.415247	2.13395e-50	Mesenchymal 1
Flnc	0.401928	2.91416e-50	Mesenchymal 1
Rtraf	0.6694	3.65894e-50	Mesenchymal 1
Macf1	0.415744	4.63082e-50	Mesenchymal 1
Psmg2	0.300523	5.20154e-50	Mesenchymal 1
Slc29a1	0.397339	5.24978e-50	Mesenchymal 1
Smyd2	0.302821	6.03143e-50	Mesenchymal 1
Mrpl52	0.443202	6.93808e-50	Mesenchymal 1
Ncl	0.51286	7.36451e-50	Mesenchymal 1
Dusp12	0.286096	7.41347e-50	Mesenchymal 1
Atp5g1	0.465578	8.30847e-50	Mesenchymal 1
Spns1	0.272568	8.99166e-50	Mesenchymal 1
Mrps6	0.274691	9.38093e-50	Mesenchymal 1
Bccip	0.419644	1.09459e-49	Mesenchymal 1
Ncbp2	0.391361	1.63062e-49	Mesenchymal 1
Tgfbr2	0.285578	1.97579e-49	Mesenchymal 1
Endog	0.25189	2.45856e-49	Mesenchymal 1
Rps7	0.308929	2.77275e-49	Mesenchymal 1
Tfg	0.522163	3.23189e-49	Mesenchymal 1
Nol12	0.36566	5.25502e-49	Mesenchymal 1
Clic4	0.559385	8.68624e-49	Mesenchymal 1
Ptbp1	0.567653	1.02142e-48	Mesenchymal 1
Smarcb1	0.381976	1.20324e-48	Mesenchymal 1
Czib	0.399716	1.65366e-48	Mesenchymal 1
Arfgap3	0.254136	2.15098e-48	Mesenchymal 1
Elovl5	0.389911	2.40414e-48	Mesenchymal 1
Cbx3	0.459025	2.58584e-48	Mesenchymal 1
Emc4	0.350844	2.99256e-48	Mesenchymal 1
Git1	0.250043	3.14318e-48	Mesenchymal 1
G6pc3	0.273615	3.93474e-48	Mesenchymal 1
Sntb2	0.317579	4.08245e-48	Mesenchymal 1
Tns1	0.25904	4.12506e-48	Mesenchymal 1
Glrx3	0.551228	4.88572e-48	Mesenchymal 1
Tmem65	0.296189	5.52112e-48	Mesenchymal 1
Rpl27a	0.352328	7.60188e-48	Mesenchymal 1
Commd9	0.268688	7.84234e-48	Mesenchymal 1
Cdr2l	0.294216	1.03486e-47	Mesenchymal 1
Tm9sf4	0.314583	1.26792e-47	Mesenchymal 1
Utp11	0.414222	1.30974e-47	Mesenchymal 1
Snhg12	0.256381	2.88746e-47	Mesenchymal 1
Mast4	0.273113	4.28886e-47	Mesenchymal 1
Ddt	0.381638	4.43127e-47	Mesenchymal 1
Wsb2	0.483523	4.76591e-47	Mesenchymal 1
Fam168a	0.260329	5.63307e-47	Mesenchymal 1
Dynlrb1	0.568247	8.06432e-47	Mesenchymal 1
Plod3	0.398776	8.80094e-47	Mesenchymal 1
Ppp1r37	0.254809	1.01437e-46	Mesenchymal 1
Tm2d2	0.426272	1.07363e-46	Mesenchymal 1
Eif3g	0.420121	1.38915e-46	Mesenchymal 1
Tbl1x	0.438339	1.65971e-46	Mesenchymal 1
Snhg8	0.293655	2.559e-46	Mesenchymal 1
Tmem126a	0.329117	2.56003e-46	Mesenchymal 1
Clptm1l	0.454497	2.77597e-46	Mesenchymal 1
Tm9sf2	0.442454	2.99029e-46	Mesenchymal 1
Hdac2	0.390935	3.24707e-46	Mesenchymal 1
Lrrc59	0.761757	3.39831e-46	Mesenchymal 1
Tnrc6c	0.315435	6.64214e-46	Mesenchymal 1
Scfd1	0.308038	6.74405e-46	Mesenchymal 1
Mta1	0.353297	6.97747e-46	Mesenchymal 1
Bfar	0.402501	7.11361e-46	Mesenchymal 1
Tmem115	0.251265	1.12458e-45	Mesenchymal 1
Mrps7	0.424491	1.20646e-45	Mesenchymal 1
Rps20	0.316696	1.21868e-45	Mesenchymal 1
Phgdh	0.261218	1.23407e-45	Mesenchymal 1
tdTomato	2.28399	1.30817e-45	Mesenchymal 1
Sumo3	0.411121	1.93701e-45	Mesenchymal 1
Sdhaf4	0.264113	2.37761e-45	Mesenchymal 1
Hnrnph3	0.304609	2.90653e-45	Mesenchymal 1
Rab9	0.293855	3.61426e-45	Mesenchymal 1
Pdzd11	0.422233	3.77017e-45	Mesenchymal 1
Tcp1	0.57806	4.76282e-45	Mesenchymal 1
Tsn	0.496396	8.90925e-45	Mesenchymal 1
Scap	0.257065	1.12636e-44	Mesenchymal 1
Zzz3	0.255804	1.68301e-44	Mesenchymal 1
Eif3i	0.596352	1.72186e-44	Mesenchymal 1
Golph3	0.44375	2.61555e-44	Mesenchymal 1
Dock1	0.282363	2.67983e-44	Mesenchymal 1
Angptl2	0.559973	2.8342e-44	Mesenchymal 1
Fuca1	0.546296	3.09398e-44	Mesenchymal 1
Dcakd	0.378076	3.23492e-44	Mesenchymal 1
Tmx1	0.382421	4.08289e-44	Mesenchymal 1
Foxp1	0.576401	4.5935e-44	Mesenchymal 1
Pea15a	0.275295	5.67508e-44	Mesenchymal 1
Araf	0.32311	6.07555e-44	Mesenchymal 1
B230118H07Rik	0.251373	8.47338e-44	Mesenchymal 1
Pigyl	0.291022	9.7136e-44	Mesenchymal 1
Uso1	0.307912	1.39823e-43	Mesenchymal 1
S1pr1	0.255142	1.88958e-43	Mesenchymal 1
Tpi1	0.613905	1.92591e-43	Mesenchymal 1
Galnt2	0.355526	2.11038e-43	Mesenchymal 1
Col5a3	0.778303	2.13251e-43	Mesenchymal 1
Impact	0.266249	2.25146e-43	Mesenchymal 1
AI506816	0.564355	2.46599e-43	Mesenchymal 1
Ccdc88a	0.375957	2.51776e-43	Mesenchymal 1
Cdk7	0.25632	2.58903e-43	Mesenchymal 1
Rpl39l	0.307728	3.16294e-43	Mesenchymal 1
Pxdn	0.404525	3.29421e-43	Mesenchymal 1
Slc39a6	0.330293	3.30953e-43	Mesenchymal 1
Tmem205	0.278262	3.33772e-43	Mesenchymal 1
Abhd16a	0.338399	3.50532e-43	Mesenchymal 1
Actn4	0.432742	3.5238e-43	Mesenchymal 1
Psma4	0.672995	4.32366e-43	Mesenchymal 1
Mrps34	0.284228	5.15146e-43	Mesenchymal 1
Fkbp4	0.326934	6.66971e-43	Mesenchymal 1
Odc1	0.42472	8.99576e-43	Mesenchymal 1
Chchd1	0.346296	1.24695e-42	Mesenchymal 1
Ndufv1	0.412598	1.58288e-42	Mesenchymal 1
Rnf187	0.426953	1.69749e-42	Mesenchymal 1
Ndufc1	0.40457	1.94614e-42	Mesenchymal 1
Emc3	0.397928	2.52079e-42	Mesenchymal 1
Cct3	0.465935	3.15583e-42	Mesenchymal 1
Anapc16	0.392125	3.27598e-42	Mesenchymal 1
S100a1	0.440292	3.52455e-42	Mesenchymal 1
Rpp25l	0.26688	3.8936e-42	Mesenchymal 1
Hsp90aa1	0.620562	3.95333e-42	Mesenchymal 1
Hdgf	0.490296	4.65957e-42	Mesenchymal 1
Hcfc1r1	0.570679	4.72204e-42	Mesenchymal 1
Calm2	0.567001	5.23687e-42	Mesenchymal 1
Pcgf3	0.25312	5.70983e-42	Mesenchymal 1
Mga	0.274763	5.97895e-42	Mesenchymal 1
Nudcd2	0.503967	7.025e-42	Mesenchymal 1
Qsox1	0.390385	7.17483e-42	Mesenchymal 1
Gpat4	0.333668	7.36149e-42	Mesenchymal 1
Magt1	0.340136	8.91127e-42	Mesenchymal 1
Comt	0.375154	9.50625e-42	Mesenchymal 1
Washc3	0.275442	9.97539e-42	Mesenchymal 1
Gatd3a	0.253099	1.22126e-41	Mesenchymal 1
Mrpl42	0.334724	1.35363e-41	Mesenchymal 1
Hnrnpr	0.398313	1.56201e-41	Mesenchymal 1
Atp5b	0.646518	1.56772e-41	Mesenchymal 1
Nudc	0.404857	1.66711e-41	Mesenchymal 1
Bet1	0.398961	2.2667e-41	Mesenchymal 1
Srp72	0.527649	2.37724e-41	Mesenchymal 1
Drap1	0.49507	3.31731e-41	Mesenchymal 1
Dgcr2	0.279174	4.91417e-41	Mesenchymal 1
C1qbp	0.385589	5.05319e-41	Mesenchymal 1
Wipi1	0.406406	5.41748e-41	Mesenchymal 1
Zfpl1	0.29575	5.9344e-41	Mesenchymal 1
Esf1	0.286253	6.33631e-41	Mesenchymal 1
Appl1	0.284706	7.48482e-41	Mesenchymal 1
Il1r1	0.339151	8.15121e-41	Mesenchymal 1
Immp1l	0.359188	9.1187e-41	Mesenchymal 1
Tpd52l2	0.384198	1.2383e-40	Mesenchymal 1
Mrpl12	0.40137	1.56046e-40	Mesenchymal 1
Ncor2	0.312717	1.65117e-40	Mesenchymal 1
Carnmt1	0.285952	1.6559e-40	Mesenchymal 1
Rex1bd	0.54403	1.8091e-40	Mesenchymal 1
Cops4	0.41957	2.34616e-40	Mesenchymal 1
Cdk5rap3	0.319716	2.52348e-40	Mesenchymal 1
Gabarapl1	0.26932	2.87124e-40	Mesenchymal 1
Mrps25	0.328815	4.33198e-40	Mesenchymal 1
Uxs1	0.254677	4.88499e-40	Mesenchymal 1
Nsfl1c	0.339086	6.34073e-40	Mesenchymal 1
AI837181	0.257587	7.15647e-40	Mesenchymal 1
Jagn1	0.335762	7.94549e-40	Mesenchymal 1
Tmco1	0.499793	1.16619e-39	Mesenchymal 1
Plscr3	0.442431	1.17831e-39	Mesenchymal 1
Ap2a1	0.291844	1.45634e-39	Mesenchymal 1
Eef2	0.422361	1.57453e-39	Mesenchymal 1
Ddx50	0.406652	1.86949e-39	Mesenchymal 1
Nr4a2	0.378106	1.87395e-39	Mesenchymal 1
Bckdk	0.352458	2.20279e-39	Mesenchymal 1
Tubb6	0.689435	2.39456e-39	Mesenchymal 1
Wdr61	0.335461	3.32407e-39	Mesenchymal 1
Snrpd2	0.445846	3.43282e-39	Mesenchymal 1
Smim11	0.316743	4.29245e-39	Mesenchymal 1
Pfdn1	0.342561	5.6592e-39	Mesenchymal 1
Srek1	0.344099	7.92196e-39	Mesenchymal 1
Ndufab1	0.421303	8.17798e-39	Mesenchymal 1
Gfpt1	0.319492	8.78867e-39	Mesenchymal 1
Inppl1	0.261974	9.39872e-39	Mesenchymal 1
Gga2	0.255014	1.01876e-38	Mesenchymal 1
Abhd12	0.270867	1.052e-38	Mesenchymal 1
Dtymk	0.348614	1.2243e-38	Mesenchymal 1
Plec	0.549533	1.30116e-38	Mesenchymal 1
Gadd45gip1	0.323484	1.40985e-38	Mesenchymal 1
Mpg	0.311448	1.59234e-38	Mesenchymal 1
Fkbp3	0.336336	1.61852e-38	Mesenchymal 1
Psma3	0.61549	1.67756e-38	Mesenchymal 1
1110004F10Rik	0.440678	1.70277e-38	Mesenchymal 1
Rtn4	0.594411	3.65955e-38	Mesenchymal 1
Rpl41	0.345459	3.73986e-38	Mesenchymal 1
Rps19	0.272304	3.97933e-38	Mesenchymal 1
Dync1h1	0.4181	4.71485e-38	Mesenchymal 1
Ndufs3	0.435121	5.05117e-38	Mesenchymal 1
Meox2	0.333745	5.75232e-38	Mesenchymal 1
Carm1	0.301487	6.08169e-38	Mesenchymal 1
Strn3	0.316267	6.49608e-38	Mesenchymal 1
Naca	0.418525	6.74005e-38	Mesenchymal 1
Vapb	0.338636	7.09353e-38	Mesenchymal 1
Minpp1	0.288723	8.01115e-38	Mesenchymal 1
Phf20	0.269915	8.23932e-38	Mesenchymal 1
Ubqln2	0.260013	9.03374e-38	Mesenchymal 1
Adh5	0.375677	9.93241e-38	Mesenchymal 1
Gbf1	0.282599	1.07288e-37	Mesenchymal 1
Faap20	0.277965	1.08699e-37	Mesenchymal 1
Hacd1	0.604104	1.64141e-37	Mesenchymal 1
Mrpl53	0.324379	1.66469e-37	Mesenchymal 1
Bscl2	0.251333	1.67118e-37	Mesenchymal 1
Atp5a1	0.514639	1.70124e-37	Mesenchymal 1
Txnl4a	0.389785	2.11026e-37	Mesenchymal 1
St13	0.381248	2.67767e-37	Mesenchymal 1
Sgta	0.328509	2.9017e-37	Mesenchymal 1
Pcdh19	0.370117	2.90207e-37	Mesenchymal 1
Aamp	0.419477	3.01067e-37	Mesenchymal 1
Ankrd40	0.263894	3.29546e-37	Mesenchymal 1
Ndufaf2	0.254392	3.89681e-37	Mesenchymal 1
Brd2	0.442794	4.13028e-37	Mesenchymal 1
Psmc3	0.543028	4.23552e-37	Mesenchymal 1
Lmf2	0.281372	4.25964e-37	Mesenchymal 1
Ptp4a2	0.569247	5.0452e-37	Mesenchymal 1
Jun	0.549171	5.73961e-37	Mesenchymal 1
Mib1	0.263839	7.03352e-37	Mesenchymal 1
Rnf26	0.343701	7.46972e-37	Mesenchymal 1
Slc25a17	0.307755	7.7094e-37	Mesenchymal 1
Anapc5	0.483033	8.20529e-37	Mesenchymal 1
Fkbp2	0.419716	8.28406e-37	Mesenchymal 1
Lamb1	0.439909	8.87964e-37	Mesenchymal 1
Unc50	0.303894	9.29962e-37	Mesenchymal 1
9530068E07Rik	0.531361	1.04799e-36	Mesenchymal 1
Atp5d	0.521129	1.10775e-36	Mesenchymal 1
Cct6a	0.432491	1.16179e-36	Mesenchymal 1
Gpr108	0.335696	1.55766e-36	Mesenchymal 1
Psmc5	0.445824	2.00939e-36	Mesenchymal 1
Timm17a	0.419188	3.98528e-36	Mesenchymal 1
Smim7	0.420596	4.0129e-36	Mesenchymal 1
Aida	0.334539	4.22565e-36	Mesenchymal 1
Pdha1	0.447081	4.35921e-36	Mesenchymal 1
Keap1	0.263768	4.43766e-36	Mesenchymal 1
Rraga	0.329566	5.08361e-36	Mesenchymal 1
Bad	0.329423	5.68233e-36	Mesenchymal 1
Timm13	0.495388	8.85404e-36	Mesenchymal 1
Rer1	0.571686	1.01515e-35	Mesenchymal 1
Commd3	0.51959	1.86955e-35	Mesenchymal 1
Pdap1	0.485925	2.34892e-35	Mesenchymal 1
Dapk3	0.267081	3.5843e-35	Mesenchymal 1
Cdc26	0.354193	3.91641e-35	Mesenchymal 1
Bcat1	0.412801	4.114e-35	Mesenchymal 1
Map7d1	0.368431	5.05655e-35	Mesenchymal 1
Timm22	0.30622	5.66165e-35	Mesenchymal 1
Suclg1	0.391581	6.47248e-35	Mesenchymal 1
Uqcc2	0.306827	6.80456e-35	Mesenchymal 1
Arcn1	0.366892	8.05125e-35	Mesenchymal 1
Nomo1	0.258421	9.29433e-35	Mesenchymal 1
Gipc1	0.263282	1.09233e-34	Mesenchymal 1
Ubfd1	0.322357	1.37861e-34	Mesenchymal 1
Hexb	0.336115	1.48338e-34	Mesenchymal 1
Atp5o	0.492127	1.49774e-34	Mesenchymal 1
Setd7	0.253235	1.6098e-34	Mesenchymal 1
Sh3gl1	0.354445	1.67899e-34	Mesenchymal 1
Myof	0.292459	1.74587e-34	Mesenchymal 1
Dnajb11	0.44378	2.17801e-34	Mesenchymal 1
Vezf1	0.262175	2.75978e-34	Mesenchymal 1
Mtdh	0.457234	2.94931e-34	Mesenchymal 1
Xist	0.554992	3.47528e-34	Mesenchymal 1
Aff4	0.260635	4.3583e-34	Mesenchymal 1
Med29	0.331876	5.91049e-34	Mesenchymal 1
Phb	0.283336	6.3033e-34	Mesenchymal 1
Lrrc41	0.289325	6.91787e-34	Mesenchymal 1
Mrpl13	0.339819	7.4999e-34	Mesenchymal 1
Psma5	0.547047	7.78778e-34	Mesenchymal 1
Ptpra	0.317477	7.85035e-34	Mesenchymal 1
Cd2ap	0.270414	1.01674e-33	Mesenchymal 1
Ndufc2	0.43024	1.05573e-33	Mesenchymal 1
Psmd1	0.427609	1.06696e-33	Mesenchymal 1
A430005L14Rik	0.268207	1.21854e-33	Mesenchymal 1
Pum1	0.295007	1.60612e-33	Mesenchymal 1
Btf3	0.469616	1.61843e-33	Mesenchymal 1
Gcn1	0.256666	1.74442e-33	Mesenchymal 1
Thbd	0.317665	2.02118e-33	Mesenchymal 1
Ccny	0.314704	3.68686e-33	Mesenchymal 1
Ssb	0.465723	4.03247e-33	Mesenchymal 1
Col6a5	0.280829	4.38154e-33	Mesenchymal 1
Egln1	0.342275	4.67549e-33	Mesenchymal 1
Siva1	0.430392	4.69732e-33	Mesenchymal 1
Erg28	0.372136	4.83391e-33	Mesenchymal 1
1110038F14Rik	0.258	4.86415e-33	Mesenchymal 1
Tax1bp3	0.334818	6.41511e-33	Mesenchymal 1
Tmem259	0.266326	6.5772e-33	Mesenchymal 1
BC004004	0.40987	7.64211e-33	Mesenchymal 1
Eif1ax	0.54355	7.8303e-33	Mesenchymal 1
Fus	0.446594	7.86221e-33	Mesenchymal 1
Rgs3	0.257812	7.96658e-33	Mesenchymal 1
Dohh	0.290238	8.35188e-33	Mesenchymal 1
Rtcb	0.383101	8.65936e-33	Mesenchymal 1
Ei24	0.30284	1.35278e-32	Mesenchymal 1
Phax	0.284945	1.50988e-32	Mesenchymal 1
Ext1	0.291143	1.54396e-32	Mesenchymal 1
Rps21	0.380224	1.55523e-32	Mesenchymal 1
Ube2v2	0.284702	1.97118e-32	Mesenchymal 1
Guk1	0.413774	2.50723e-32	Mesenchymal 1
Usp9x	0.350513	3.48578e-32	Mesenchymal 1
Psmd3	0.356546	4.127e-32	Mesenchymal 1
Pmpcb	0.298168	4.6178e-32	Mesenchymal 1
Dhrs4	0.319748	5.21199e-32	Mesenchymal 1
Smim19	0.295572	5.28355e-32	Mesenchymal 1
Tent5a	0.583042	5.45211e-32	Mesenchymal 1
Ash1l	0.273285	5.77597e-32	Mesenchymal 1
Micos10	0.456923	7.6206e-32	Mesenchymal 1
9130401M01Rik	0.29008	7.95838e-32	Mesenchymal 1
Uri1	0.297813	8.03827e-32	Mesenchymal 1
Pafah1b2	0.25165	9.58636e-32	Mesenchymal 1
Zcchc17	0.346424	1.29289e-31	Mesenchymal 1
Cops8	0.29404	1.48592e-31	Mesenchymal 1
Sra1	0.535986	1.8508e-31	Mesenchymal 1
Itfg1	0.29623	2.07348e-31	Mesenchymal 1
Zfp148	0.253022	2.1268e-31	Mesenchymal 1
Rpl23a	0.460637	2.12691e-31	Mesenchymal 1
Ggh	0.347804	2.30733e-31	Mesenchymal 1
Dap3	0.323011	2.89447e-31	Mesenchymal 1
Ufm1	0.3496	2.94709e-31	Mesenchymal 1
Dpy19l1	0.298748	3.09979e-31	Mesenchymal 1
Gspt1	0.388579	3.20742e-31	Mesenchymal 1
Dnajc10	0.330573	3.27645e-31	Mesenchymal 1
Tmed2	0.600207	3.54193e-31	Mesenchymal 1
Agpat5	0.285372	3.95454e-31	Mesenchymal 1
Eef1akmt2	0.284599	5.04202e-31	Mesenchymal 1
Fosb	0.768946	5.82335e-31	Mesenchymal 1
2023-09-07	0.527023	7.69861e-31	Mesenchymal 1
Rnf7	0.44684	9.35541e-31	Mesenchymal 1
Nudt9	0.266894	1.12836e-30	Mesenchymal 1
Gsn	0.543781	1.41065e-30	Mesenchymal 1
Mphosph8	0.252378	1.5498e-30	Mesenchymal 1
Gnl3	0.346456	1.56936e-30	Mesenchymal 1
Anapc1	0.278447	1.65454e-30	Mesenchymal 1
Cdk2ap1	0.31473	1.65927e-30	Mesenchymal 1
Ahsa2	0.274551	1.72616e-30	Mesenchymal 1
Trp53	0.375103	2.01966e-30	Mesenchymal 1
Col11a2	1.32042	2.26056e-30	Mesenchymal 1
Atxn7l3b	0.390158	2.40436e-30	Mesenchymal 1
Rps23	0.311716	2.41183e-30	Mesenchymal 1
Rpl26	0.346448	2.66792e-30	Mesenchymal 1
Myo1c	0.286472	3.18313e-30	Mesenchymal 1
Hddc2	0.253805	3.88403e-30	Mesenchymal 1
St3gal2	0.275148	4.12926e-30	Mesenchymal 1
Rfk	0.36915	4.22848e-30	Mesenchymal 1
Mrpl11	0.262367	4.30612e-30	Mesenchymal 1
Esyt2	0.307843	5.56682e-30	Mesenchymal 1
4833439L19Rik	0.251254	5.6035e-30	Mesenchymal 1
Prpf19	0.259908	5.80207e-30	Mesenchymal 1
Snd1	0.34739	5.82274e-30	Mesenchymal 1
Zfp703	0.271776	1.38623e-29	Mesenchymal 1
Srp68	0.267557	1.62836e-29	Mesenchymal 1
Micos13	0.3558	1.94634e-29	Mesenchymal 1
Dok1	0.285183	1.98664e-29	Mesenchymal 1
Cbfb	0.351163	2.05519e-29	Mesenchymal 1
Cul1	0.348054	2.61191e-29	Mesenchymal 1
Aarsd1	0.259453	2.87041e-29	Mesenchymal 1
Tars	0.374891	2.92617e-29	Mesenchymal 1
Ube3a	0.369222	3.84559e-29	Mesenchymal 1
Mgat2	0.409895	3.85219e-29	Mesenchymal 1
Efr3a	0.311441	3.93695e-29	Mesenchymal 1
Ppp3cb	0.325512	4.08604e-29	Mesenchymal 1
Ndufb5	0.498946	5.21745e-29	Mesenchymal 1
Nrip1	0.251973	5.71732e-29	Mesenchymal 1
Dut	0.270239	6.87677e-29	Mesenchymal 1
Ap2m1	0.525019	6.94464e-29	Mesenchymal 1
Slc30a7	0.277696	7.5596e-29	Mesenchymal 1
Mtx2	0.349783	9.1807e-29	Mesenchymal 1
Cct2	0.521783	1.10102e-28	Mesenchymal 1
2210016F16Rik	0.269619	1.45872e-28	Mesenchymal 1
Hnrnpa1	0.393228	1.59145e-28	Mesenchymal 1
Hdac3	0.30149	1.77909e-28	Mesenchymal 1
Sel1l	0.291741	1.8258e-28	Mesenchymal 1
Gde1	0.351865	1.87063e-28	Mesenchymal 1
Exoc4	0.254685	1.885e-28	Mesenchymal 1
Tbc1d17	0.251759	2.22081e-28	Mesenchymal 1
Map4	0.27813	2.22213e-28	Mesenchymal 1
Rpl36	0.320687	2.26613e-28	Mesenchymal 1
Denr	0.426344	2.37926e-28	Mesenchymal 1
Pcm1	0.25933	2.41917e-28	Mesenchymal 1
Nptn	0.398415	3.03578e-28	Mesenchymal 1
Lifr	0.306838	3.24754e-28	Mesenchymal 1
Rpl24	0.313939	3.25998e-28	Mesenchymal 1
Scamp3	0.332763	3.57789e-28	Mesenchymal 1
Trim35	0.25733	4.83265e-28	Mesenchymal 1
Mpdu1	0.264414	7.38576e-28	Mesenchymal 1
Stoml2	0.31958	7.49883e-28	Mesenchymal 1
Cetn3	0.405018	8.36485e-28	Mesenchymal 1
Ndfip1	0.485184	8.93239e-28	Mesenchymal 1
Tomm5	0.388008	9.38438e-28	Mesenchymal 1
Tpgs1	0.277199	9.85825e-28	Mesenchymal 1
Brix1	0.25971	1.24404e-27	Mesenchymal 1
Zfr	0.259289	1.35384e-27	Mesenchymal 1
Xpnpep1	0.358286	2.03624e-27	Mesenchymal 1
Stt3b	0.315808	2.30636e-27	Mesenchymal 1
Nucks1	0.383245	3.04932e-27	Mesenchymal 1
Cmtm3	0.39308	3.16771e-27	Mesenchymal 1
Syncrip	0.342853	3.21336e-27	Mesenchymal 1
Bglap2	3.66331	4.65154e-27	Mesenchymal 1
Twf1	0.384613	4.67576e-27	Mesenchymal 1
Tm2d1	0.319388	6.42091e-27	Mesenchymal 1
Idh1	0.291783	7.47449e-27	Mesenchymal 1
Hsd17b4	0.310307	7.53195e-27	Mesenchymal 1
Uqcrb	0.366192	1.07012e-26	Mesenchymal 1
Atp5g2	0.348401	1.1665e-26	Mesenchymal 1
Ube2e3	0.349875	1.27101e-26	Mesenchymal 1
Vma21	0.263852	1.31918e-26	Mesenchymal 1
Tmed7	0.355216	1.38908e-26	Mesenchymal 1
Ywhae	0.539895	1.54943e-26	Mesenchymal 1
C1qtnf12	0.299748	1.6797e-26	Mesenchymal 1
Ccdc47	0.265916	1.70971e-26	Mesenchymal 1
Cks1b	0.289183	2.37056e-26	Mesenchymal 1
Mef2a	0.29312	2.72244e-26	Mesenchymal 1
Snrpa	0.255737	3.23757e-26	Mesenchymal 1
Klf4	0.299006	6.31879e-26	Mesenchymal 1
Rabggtb	0.250263	7.37455e-26	Mesenchymal 1
Mtfr1l	0.294317	7.42499e-26	Mesenchymal 1
Polr2d	0.271447	8.45273e-26	Mesenchymal 1
Fam120a	0.292319	1.1429e-25	Mesenchymal 1
Pdlim5	0.31626	1.26915e-25	Mesenchymal 1
Akap9	0.269035	1.31546e-25	Mesenchymal 1
Stx4a	0.290085	1.34238e-25	Mesenchymal 1
Stard3nl	0.317085	1.93854e-25	Mesenchymal 1
Fdx2	0.28872	2.07917e-25	Mesenchymal 1
Naa38	0.251266	2.10065e-25	Mesenchymal 1
Sptssa	0.325184	2.68248e-25	Mesenchymal 1
Eef1akmt1	0.375239	2.72918e-25	Mesenchymal 1
B230219D22Rik	0.275482	2.82488e-25	Mesenchymal 1
Slirp	0.295064	3.69524e-25	Mesenchymal 1
Rps27l	0.338537	4.24115e-25	Mesenchymal 1
Ruvbl1	0.28434	4.99835e-25	Mesenchymal 1
Rwdd1	0.308529	5.88871e-25	Mesenchymal 1
Mdh1	0.338509	6.13128e-25	Mesenchymal 1
Nop58	0.295485	6.27863e-25	Mesenchymal 1
Cops2	0.260183	6.35951e-25	Mesenchymal 1
Psmd2	0.506084	7.55922e-25	Mesenchymal 1
Thoc7	0.345945	8.01082e-25	Mesenchymal 1
Pdcl3	0.379076	9.4528e-25	Mesenchymal 1
Rassf2	0.259856	9.96485e-25	Mesenchymal 1
Hras	0.354704	1.00941e-24	Mesenchymal 1
Prrc2a	0.25827	1.25421e-24	Mesenchymal 1
Dipk1a	0.285221	1.36115e-24	Mesenchymal 1
Ptges3	0.342788	1.57406e-24	Mesenchymal 1
Eif4a1	0.451109	1.69307e-24	Mesenchymal 1
Rnf14	0.251272	1.89994e-24	Mesenchymal 1
Prdx3	0.290924	2.03008e-24	Mesenchymal 1
Smc6	0.383656	2.0496e-24	Mesenchymal 1
Vdac3	0.480788	2.51993e-24	Mesenchymal 1
Nr3c1	0.266275	2.84588e-24	Mesenchymal 1
Clptm1	0.250003	2.93112e-24	Mesenchymal 1
Gemin7	0.256316	2.96474e-24	Mesenchymal 1
Srsf6	0.364274	3.62166e-24	Mesenchymal 1
Eln	0.26719	3.65854e-24	Mesenchymal 1
Rad23b	0.415815	3.70698e-24	Mesenchymal 1
Emc8	0.274431	4.95349e-24	Mesenchymal 1
Sqstm1	0.299969	5.14378e-24	Mesenchymal 1
Ppa1	0.395125	5.90637e-24	Mesenchymal 1
Casp6	0.263796	6.07722e-24	Mesenchymal 1
Huwe1	0.253452	6.84352e-24	Mesenchymal 1
Copb1	0.351275	9.21441e-24	Mesenchymal 1
Tomm40	0.371479	1.01514e-23	Mesenchymal 1
Ndufb10	0.375646	1.2488e-23	Mesenchymal 1
Hnrnpa2b1	0.365086	1.32514e-23	Mesenchymal 1
Rps15	0.293023	1.56164e-23	Mesenchymal 1
Tbca	0.449386	1.83648e-23	Mesenchymal 1
Serbp1	0.372117	1.83689e-23	Mesenchymal 1
Thyn1	0.279501	1.93577e-23	Mesenchymal 1
Glmp	0.306962	2.19629e-23	Mesenchymal 1
Ankrd17	0.331198	2.43199e-23	Mesenchymal 1
Ctdsp2	0.270214	3.35274e-23	Mesenchymal 1
Cbx1	0.315962	3.63417e-23	Mesenchymal 1
Eif4h	0.384939	4.36218e-23	Mesenchymal 1
Vdac1	0.424703	6.00751e-23	Mesenchymal 1
Eif2s2	0.470731	6.16643e-23	Mesenchymal 1
Chtop	0.279563	7.28516e-23	Mesenchymal 1
Reep3	0.31307	1.03226e-22	Mesenchymal 1
Zc3h14	0.291209	1.49164e-22	Mesenchymal 1
Mrps26	0.289276	1.64096e-22	Mesenchymal 1
Ddx39b	0.431274	1.70375e-22	Mesenchymal 1
Mrps18a	0.3041	1.92811e-22	Mesenchymal 1
Enpp2	0.370341	2.17794e-22	Mesenchymal 1
Lage3	0.264192	2.47159e-22	Mesenchymal 1
[truncated: 11,937 more rows]

## Sheet: Fig.2B
	avg_log2FC	p_val_adj	cluster
Pi16	4.3153	0	Periosteum
Ccl11	3.59552	0	Periosteum
Smpd3	3.57273	0	Periosteum
Anxa3	3.47981	0	Periosteum
C3	3.14326	0	Periosteum
Cd34	3.13937	0	Periosteum
Clec3b	2.98216	0	Periosteum
Ackr3	2.84684	0	Periosteum
Daglb	2.79572	0	Periosteum
Mfap5	2.75863	0	Periosteum
Dpt	2.68168	0	Periosteum
Ly6c1	2.66278	0	Periosteum
Dpp4	2.53074	0	Periosteum
Creb5	2.42024	0	Periosteum
Efhd1	2.19585	0	Periosteum
Cd55	2.11506	0	Periosteum
Aldh1a3	2.02057	0	Periosteum
Emilin2	2.01952	0	Periosteum
Aif1l	1.81197	0	Periosteum
Pcsk6	1.81033	0	Periosteum
Adgrd1	1.75414	0	Periosteum
Car8	1.73511	0	Periosteum
Pamr1	1.60286	0	Periosteum
Tek	1.41137	0	Periosteum
Galnt16	1.09982	5.49488e-302	Periosteum
Sema3c	2.33351	5.44748e-294	Periosteum
Opcml	1.36225	1.82434e-293	Periosteum
Ptx3	3.36255	1.96728e-293	Periosteum
Efemp1	2.5846	7.46951e-293	Periosteum
Pcolce2	2.27587	1.47276e-292	Periosteum
Tnxb	1.88913	2.2735e-291	Periosteum
Nova1	1.20596	1.04542e-287	Periosteum
Procr	1.59849	4.53629e-283	Periosteum
Tubb4a	1.18572	1.16258e-282	Periosteum
Il13ra1	1.38661	1.15931e-281	Periosteum
1700019D03Rik	1.24243	1.47912e-280	Periosteum
Osr1	1.5779	4.72421e-280	Periosteum
Zfp385a	1.57253	2.03739e-276	Periosteum
Gm31378	1.24086	1.31421e-273	Periosteum
Gas7	1.89753	2.14131e-272	Periosteum
Axl	1.98021	6.19616e-271	Periosteum
Cmah	1.18451	1.13143e-270	Periosteum
Gfpt2	1.83648	1.27918e-270	Periosteum
Tmem100	1.95817	3.20335e-267	Periosteum
Cd248	2.17338	7.63373e-267	Periosteum
Lrrn4cl	1.5103	1.20687e-263	Periosteum
Igfbp6	2.13038	4.56645e-263	Periosteum
Qpct	1.43927	2.53363e-262	Periosteum
Krtdap	2.27787	4.90554e-258	Periosteum
Itih5	1.74606	1.17751e-257	Periosteum
Ebf2	1.25164	2.28045e-257	Periosteum
Gan	1.94372	9.99252e-256	Periosteum
Serpinb6a	1.91335	1.54092e-252	Periosteum
S100a13	1.73353	2.27858e-252	Periosteum
Dpep1	1.96465	2.08159e-251	Periosteum
Dbn1	1.40279	7.03259e-247	Periosteum
Akr1c18	1.77556	2.06828e-245	Periosteum
Ugdh	2.38378	3.37869e-244	Periosteum
Slc43a3	1.47451	5.31667e-244	Periosteum
Sbsn	1.98006	1.83677e-240	Periosteum
Fbn1	1.88824	1.40516e-239	Periosteum
Mrgprg	2.32746	2.14641e-236	Periosteum
Eln	1.50618	9.05181e-235	Periosteum
Duoxa1	1.09721	1.86562e-233	Periosteum
Ifi27l2a	2.1904	6.92099e-233	Periosteum
Bmp7	1.05276	1.07707e-232	Periosteum
Lurap1l	1.12751	5.24445e-232	Periosteum
Zyx	1.23535	4.58131e-228	Periosteum
Plpp3	1.879	1.186e-227	Periosteum
Ccn3	1.53862	8.04645e-226	Periosteum
Wnt2	1.23354	4.85237e-225	Periosteum
Hdac7	1.21983	4.96602e-225	Periosteum
Gsn	1.96819	7.14052e-225	Periosteum
Basp1	1.84281	2.67349e-223	Periosteum
Col14a1	1.64308	2.85511e-223	Periosteum
Fyn	1.19264	1.56527e-222	Periosteum
Heg1	1.39091	2.33731e-222	Periosteum
Ecm1	1.8961	4.47643e-222	Periosteum
Tmeff2	1.18836	5.18358e-222	Periosteum
Npr1	0.968634	2.95521e-221	Periosteum
Ebf1	1.76383	9.7058e-221	Periosteum
Ly6a	1.89895	5.04293e-220	Periosteum
Spon2	1.257	1.51571e-219	Periosteum
S100a6	1.49463	1.04411e-218	Periosteum
Anxa1	1.63254	1.61599e-218	Periosteum
Trio	1.20038	2.16742e-218	Periosteum
Sod3	1.19998	8.67177e-216	Periosteum
Bmp3	1.04187	7.14961e-214	Periosteum
Medag	1.15231	4.4811e-213	Periosteum
Nid1	1.62113	1.77523e-211	Periosteum
Marcks	1.35227	5.24339e-211	Periosteum
Rorb	0.826491	9.99167e-211	Periosteum
Tnfaip6	2.58688	4.04834e-209	Periosteum
Pde8a	1.05675	1.27349e-208	Periosteum
Antxr2	1.19513	1.01175e-207	Periosteum
Krt19	1.36645	1.24449e-206	Periosteum
Mustn1	1.07698	2.19946e-204	Periosteum
Plat	1.29868	1.00692e-201	Periosteum
Lims2	0.886897	5.1894e-201	Periosteum
Plau	0.779124	3.77409e-199	Periosteum
Ramp2	1.3972	1.97415e-198	Periosteum
Xdh	1.25985	8.55727e-197	Periosteum
Ifi204	1.01246	1.881e-196	Periosteum
Islr2	0.785339	5.09891e-195	Periosteum
Ehd2	1.13184	8.75918e-195	Periosteum
Uchl1	0.940766	1.92134e-194	Periosteum
Il18	1.08589	2.73456e-194	Periosteum
Clec2d	1.18746	9.77152e-193	Periosteum
Rarres2	1.4106	5.00776e-192	Periosteum
Slco3a1	0.968215	8.85168e-192	Periosteum
Metrnl	1.27826	1.52086e-191	Periosteum
Cadm3	1.04038	4.73185e-191	Periosteum
Adamtsl4	1.09896	5.52281e-191	Periosteum
Scara3	1.17458	1.07523e-190	Periosteum
Duox1	0.896644	2.93097e-190	Periosteum
Sema3b	0.942756	4.58201e-190	Periosteum
Jpt1	1.16596	1.24083e-188	Periosteum
S100a16	1.35474	1.59147e-188	Periosteum
Errfi1	1.96926	2.45455e-186	Periosteum
Ar	1.28658	1.6283e-185	Periosteum
Stxbp6	0.735789	2.8855e-184	Periosteum
Triobp	1.07856	4.16642e-182	Periosteum
Rbpms	1.08187	3.86147e-180	Periosteum
Ablim1	1.07015	1.13882e-178	Periosteum
Man1a	1.20685	2.50454e-178	Periosteum
Ccl7	1.80341	1.19979e-177	Periosteum
Timp2	1.10266	4.44758e-177	Periosteum
Anpep	0.972684	3.82914e-176	Periosteum
Cdc42ep2	0.998488	2.4433e-175	Periosteum
Dact2	1.08707	8.81986e-173	Periosteum
Wnt10b	0.74026	4.35664e-172	Periosteum
Ace	1.20609	4.45109e-171	Periosteum
Pygl	0.848203	4.9864e-171	Periosteum
Limch1	0.722037	1.03633e-170	Periosteum
Tgfbr2	1.1872	1.0999e-169	Periosteum
Lamc1	0.993146	2.53469e-169	Periosteum
Rnase4	1.33442	4.50809e-169	Periosteum
Klf4	1.5313	3.89075e-168	Periosteum
Vat1	1.0223	8.45486e-168	Periosteum
Fhl1	1.25928	3.42821e-167	Periosteum
Rhou	0.833594	4.15026e-167	Periosteum
Htra3	1.29805	6.32526e-167	Periosteum
Tppp3	0.89502	1.00302e-162	Periosteum
Adora2b	0.718517	4.85611e-162	Periosteum
Glce	0.97691	3.85711e-161	Periosteum
Adamts5	1.25914	1.3384e-160	Periosteum
Arl4d	0.838322	2.24673e-159	Periosteum
Rab38	0.668059	1.66552e-158	Periosteum
Gngt2	0.891239	4.65314e-158	Periosteum
Fstl1	1.02194	9.83731e-158	Periosteum
Fzd10os	0.612969	1.80051e-157	Periosteum
Mt2	1.51975	1.83299e-157	Periosteum
Col6a6	0.901628	1.28973e-156	Periosteum
Cndp2	0.725314	1.81191e-156	Periosteum
Steap3	0.898469	4.50247e-156	Periosteum
Fndc1	1.18354	9.85259e-156	Periosteum
Pi15	0.858992	1.39245e-155	Periosteum
Chst1	0.702291	5.35292e-155	Periosteum
Ntn1	0.890303	1.88189e-154	Periosteum
Ddah2	1.02046	2.89754e-154	Periosteum
Fn1	1.32097	2.52783e-153	Periosteum
Aldh1a1	0.826994	1.24441e-152	Periosteum
Arhgef28	0.760723	4.32861e-152	Periosteum
Adam33	0.99648	5.63935e-152	Periosteum
Serpina3c	0.674052	1.10529e-150	Periosteum
Rbpj	0.823343	2.49551e-150	Periosteum
Spry2	0.98839	3.38396e-150	Periosteum
St3gal1	0.884117	1.72589e-149	Periosteum
Akr1b8	0.653325	1.38781e-148	Periosteum
Scara5	1.09197	6.55703e-148	Periosteum
Mmp2	1.09938	3.40712e-147	Periosteum
Rps12	0.811452	4.88852e-147	Periosteum
Angptl2	0.571469	1.07861e-146	Periosteum
Plekho2	0.729299	2.06862e-146	Periosteum
Lamb1	0.665299	4.18457e-145	Periosteum
Coro2b	0.61155	6.48691e-145	Periosteum
Edn1	0.84504	1.0805e-144	Periosteum
Mgst1	1.07301	3.99828e-144	Periosteum
Gda	0.726243	9.54581e-144	Periosteum
Adamts15	0.688869	9.77847e-144	Periosteum
Jund	1.30791	1.87479e-143	Periosteum
Lpl	0.870083	4.27002e-143	Periosteum
Mt1	1.71811	8.06049e-143	Periosteum
Klhl13	0.776364	3.92804e-142	Periosteum
Gstm1	1.14308	1.53945e-141	Periosteum
Osr2	0.706513	4.94138e-141	Periosteum
Dmkn	1.26169	1.50206e-139	Periosteum
Sptbn1	0.963358	1.86196e-139	Periosteum
Celf2	0.857199	5.86427e-139	Periosteum
Adamtsl5	0.756003	9.48009e-139	Periosteum
Plxna1	0.765972	1.4064e-138	Periosteum
Vgll3	0.681578	3.74549e-138	Periosteum
Prkg2	0.604509	4.23859e-138	Periosteum
Has1	1.88605	7.89645e-138	Periosteum
Ltbp1	0.6407	2.27507e-137	Periosteum
Cd47	0.935317	3.60833e-136	Periosteum
Uap1	0.986199	2.1447e-135	Periosteum
Rcan2	0.603143	1.09554e-134	Periosteum
H2-K1	1.0945	1.58275e-134	Periosteum
Ttyh2	0.522741	5.59698e-134	Periosteum
Pla1a	0.932087	6.14228e-134	Periosteum
Ptgs1	0.802292	7.26921e-134	Periosteum
D630033O11Rik	0.537366	1.18891e-131	Periosteum
Lgals9	0.841298	1.52621e-131	Periosteum
Glud1	0.803947	3.0388e-131	Periosteum
Gnpnat1	0.753976	4.62958e-131	Periosteum
Rpl21	0.72879	8.96422e-131	Periosteum
Ifi205	0.712699	1.13847e-130	Periosteum
Camk2n1	0.922336	1.55885e-130	Periosteum
Tubb6	0.664846	4.08041e-130	Periosteum
Gap43	0.801417	1.64822e-129	Periosteum
Spock3	0.481604	6.46001e-129	Periosteum
Dnm1	0.725882	4.56742e-128	Periosteum
Spsb1	0.531704	6.19613e-128	Periosteum
Dcbld2	0.791775	7.91392e-128	Periosteum
Il6ra	0.537241	1.24097e-127	Periosteum
Kif2a	0.715027	3.01609e-127	Periosteum
Ybx3	0.876658	4.60158e-127	Periosteum
Has2	0.493268	5.95314e-127	Periosteum
Calcrl	0.586827	7.78156e-127	Periosteum
Sec14l1	0.721997	1.38496e-126	Periosteum
Fez1	0.62316	2.01357e-126	Periosteum
Oaf	0.750282	1.10034e-125	Periosteum
Uqcc2	0.918891	1.34456e-125	Periosteum
Sdk1	0.513298	2.00077e-125	Periosteum
Irak3	0.658608	2.02751e-125	Periosteum
Ext1	0.735758	4.97707e-125	Periosteum
Ppp1r14b	0.91136	9.41896e-125	Periosteum
Akr1c14	0.598	5.14734e-124	Periosteum
Ugp2	0.805671	1.63968e-123	Periosteum
Vegfd	0.696013	2.2615e-123	Periosteum
Vcan	0.374633	3.23292e-123	Periosteum
Lama4	0.687135	5.70499e-123	Periosteum
Carhsp1	0.701868	6.82134e-123	Periosteum
Scn7a	0.623398	3.85007e-122	Periosteum
Slc1a5	0.691744	6.05734e-122	Periosteum
Ppa1	0.634792	3.32091e-121	Periosteum
Rps24	0.668887	4.05735e-121	Periosteum
Thbd	0.964719	7.47799e-121	Periosteum
Ehd1	0.766347	8.44029e-121	Periosteum
Dtnbp1	0.698089	1.622e-120	Periosteum
Prss23	1.09532	2.92757e-120	Periosteum
Nav3	0.513785	4.70191e-120	Periosteum
Ifi211	0.673563	6.11735e-120	Periosteum
Ms4a4d	0.61284	3.07033e-119	Periosteum
Il3ra	0.561214	1.94552e-118	Periosteum
AW551984	0.654335	1.13424e-117	Periosteum
Rock2	0.762739	3.33606e-117	Periosteum
Rps26	0.781489	1.70003e-116	Periosteum
Arhgap29	0.854146	2.37097e-116	Periosteum
Timp3	0.765577	2.55267e-116	Periosteum
Cldn3	0.542394	8.72569e-116	Periosteum
Lsp1	0.703776	2.24544e-115	Periosteum
Srgap1	0.525611	5.04558e-115	Periosteum
Tmem229a	0.513029	2.98198e-114	Periosteum
Dpysl2	0.723354	4.18843e-114	Periosteum
Klf6	1.18402	7.14254e-114	Periosteum
Pfkp	0.586775	1.30654e-113	Periosteum
Krt23	0.639981	1.72648e-113	Periosteum
Gprc5b	0.559584	2.89683e-113	Periosteum
Mgll	0.766389	4.29124e-112	Periosteum
Gpr1	0.439998	1.17314e-111	Periosteum
Gng12	0.672182	1.8385e-111	Periosteum
Sirpa	0.535144	1.90118e-111	Periosteum
Glipr2	0.360889	3.18195e-111	Periosteum
Kctd9	0.551598	7.85902e-111	Periosteum
Prdm8	0.471143	8.84496e-111	Periosteum
Igfbp5	1.08743	1.59558e-110	Periosteum
Jak1	0.739623	2.28471e-110	Periosteum
Wnt11	0.490728	4.58316e-110	Periosteum
Pnp	0.982501	8.9056e-110	Periosteum
Col5a3	0.422206	2.44711e-109	Periosteum
Ptgs2	1.3368	1.59564e-108	Periosteum
Tmem158	0.906166	2.5722e-107	Periosteum
Kcnn3	0.427718	1.46224e-106	Periosteum
Sytl2	0.57675	2.76553e-106	Periosteum
Sntb2	0.719673	3.07838e-106	Periosteum
Rap1a	0.637308	1.18002e-105	Periosteum
Nhsl1	0.636771	1.82735e-105	Periosteum
Ackr2	0.423797	1.85063e-105	Periosteum
Rpl35	0.736522	4.20032e-105	Periosteum
Cyb5a	0.774667	4.24271e-105	Periosteum
Mmp23	0.634484	4.25111e-105	Periosteum
Fkbp1a	0.711798	5.31874e-105	Periosteum
Tubb2b	0.385347	6.9762e-105	Periosteum
Cmtm3	0.551331	9.70026e-105	Periosteum
St3gal2	0.631635	2.65166e-103	Periosteum
Pla2g4a	0.4941	3.08912e-103	Periosteum
Bag1	0.625901	4.13661e-103	Periosteum
Il1rl2	0.410063	2.87113e-102	Periosteum
B3galnt1	0.566153	2.96224e-102	Periosteum
Arsi	0.526821	3.20111e-102	Periosteum
Blvrb	0.647119	1.15271e-101	Periosteum
Sqor	0.481774	1.21285e-101	Periosteum
S100a11	0.839016	1.48294e-101	Periosteum
Dcn	0.682569	2.91769e-101	Periosteum
Atp2b1	0.648424	3.63156e-101	Periosteum
Fam102b	0.547793	6.08457e-101	Periosteum
Dact1	0.59449	1.16725e-100	Periosteum
Myadm	0.708354	1.51996e-100	Periosteum
Gata6	0.400846	8.10435e-100	Periosteum
Filip1l	0.431441	1.68113e-99	Periosteum
Etfa	0.689102	2.77712e-99	Periosteum
Nckap1	0.702392	5.94961e-99	Periosteum
Ddr2	0.795033	1.2036e-98	Periosteum
Cited2	0.801981	9.22186e-98	Periosteum
Ston2	0.409793	1.28629e-97	Periosteum
Rab7b	0.550553	1.01781e-96	Periosteum
Clip1	0.629082	1.14123e-96	Periosteum
Ifi202b	0.595319	2.33394e-96	Periosteum
Thy1	0.610306	4.84095e-96	Periosteum
Trip10	0.663387	1.79307e-95	Periosteum
Bmp1	0.527224	3.91374e-95	Periosteum
Sdcbp	0.578063	4.04578e-95	Periosteum
Ackr1	0.496027	6.04494e-95	Periosteum
Cd164	0.602772	1.44743e-94	Periosteum
Il33	0.927029	1.92137e-94	Periosteum
S100a10	0.844015	2.59792e-94	Periosteum
Slc38a4	0.381154	3.43581e-94	Periosteum
Nptn	0.763948	3.20633e-93	Periosteum
Rpl30	0.631341	1.57733e-92	Periosteum
Pxn	0.493869	1.60505e-92	Periosteum
Loxl1	0.771951	3.19782e-92	Periosteum
Palm	0.580821	1.16118e-91	Periosteum
Psmb8	0.561009	1.33811e-91	Periosteum
Cmip	0.558223	1.71387e-91	Periosteum
Bst2	0.767986	1.96879e-91	Periosteum
Sash1	0.620275	5.44006e-91	Periosteum
Mcub	0.446769	1.89126e-90	Periosteum
Rras	0.607133	5.67368e-90	Periosteum
Dmrt2	0.358043	1.2123e-89	Periosteum
Rps6ka3	0.502722	3.18656e-89	Periosteum
Pdpn	0.562926	5.06405e-89	Periosteum
Cotl1	0.41651	3.13949e-88	Periosteum
Fst	0.443697	5.39617e-88	Periosteum
Ppp2r2b	0.3671	7.8226e-88	Periosteum
Naaa	0.629627	8.58668e-88	Periosteum
Klf3	0.675152	1.52659e-87	Periosteum
Clip4	0.53651	1.64904e-87	Periosteum
Dlc1	0.478536	2.3347e-87	Periosteum
Rps29	0.597356	1.34088e-86	Periosteum
Arhgap42	0.371658	1.51469e-86	Periosteum
Hsd11b1	0.95974	2.34026e-86	Periosteum
Lrrc8b	0.382453	7.73639e-86	Periosteum
Rab8b	0.573043	9.02751e-86	Periosteum
Pxdn	0.415702	9.8282e-86	Periosteum
Asphd2	0.39559	1.33155e-85	Periosteum
Lama2	0.603475	3.17667e-85	Periosteum
Rps8	0.464655	3.67128e-85	Periosteum
Crip1	0.819167	9.30156e-85	Periosteum
Acly	0.510319	1.47245e-84	Periosteum
Rhoq	0.602693	2.30048e-84	Periosteum
Gpc3	0.500132	4.34241e-84	Periosteum
Lvrn	0.388838	1.34553e-83	Periosteum
Slfn5	0.589837	2.89235e-83	Periosteum
Rps28	0.632152	3.74826e-83	Periosteum
Man2a1	0.515438	1.05929e-82	Periosteum
Lasp1	0.495699	1.09659e-82	Periosteum
H2-D1	0.76035	2.82119e-82	Periosteum
Rap1b	0.500112	4.53968e-82	Periosteum
Gm12840	1.2526	9.44812e-82	Periosteum
Il4ra	0.370568	2.25548e-81	Periosteum
Ahnak2	0.47166	3.43835e-81	Periosteum
Sgce	0.644842	1.25248e-80	Periosteum
Ildr2	0.614863	1.29741e-80	Periosteum
Sult5a1	0.688358	1.81989e-80	Periosteum
C1qtnf1	0.603267	2.31984e-80	Periosteum
Pla2r1	0.437361	2.35321e-80	Periosteum
Rras2	0.552862	2.89835e-80	Periosteum
Megf9	0.407929	3.17484e-80	Periosteum
Abca6	0.388047	3.62272e-80	Periosteum
Plac9b	0.31754	5.39421e-80	Periosteum
Eya4	0.335889	6.92088e-80	Periosteum
Rftn1	0.428855	7.27227e-80	Periosteum
Slc4a4	0.464814	1.78652e-79	Periosteum
Daam1	0.405616	4.56457e-79	Periosteum
Rala	0.463632	5.81694e-79	Periosteum
Ano3	0.273448	5.97925e-79	Periosteum
Sh3d19	0.508188	7.9769e-79	Periosteum
Cpne8	0.557739	8.28585e-79	Periosteum
Dusp8	0.311763	9.36965e-79	Periosteum
Diaph1	0.471477	1.22741e-78	Periosteum
Mturn	0.480226	1.26938e-78	Periosteum
Tns2	0.587353	2.12676e-78	Periosteum
Hpse	0.39029	2.32709e-78	Periosteum
Insyn1	0.340962	2.64849e-78	Periosteum
Csf1	0.601138	3.34533e-78	Periosteum
Col3a1	0.555112	9.38825e-78	Periosteum
Rtn3	0.483522	1.81028e-77	Periosteum
Fam13c	0.366028	2.3096e-77	Periosteum
Rps20	0.520052	2.66919e-77	Periosteum
Nfe2l2	0.54243	3.73923e-77	Periosteum
Larp6	0.540529	5.22482e-77	Periosteum
Tfpi2	0.251366	7.10236e-77	Periosteum
Rpl35a	0.599458	4.03873e-76	Periosteum
2023-09-08	0.481035	4.68544e-76	Periosteum
Arhgap20	0.534809	9.87818e-76	Periosteum
Capns1	0.49245	1.26757e-75	Periosteum
Zbp1	0.483815	1.27032e-75	Periosteum
Sdf2l1	0.548395	1.71786e-75	Periosteum
Tshz2	0.612771	2.03539e-75	Periosteum
Negr1	0.366194	2.47162e-75	Periosteum
Ifi203	0.517791	4.27627e-75	Periosteum
Hspg2	0.454737	6.54582e-75	Periosteum
Cavin3	0.639288	1.45872e-74	Periosteum
Rasgef1a	0.341089	1.62892e-74	Periosteum
Tnfaip2	0.459487	1.75704e-74	Periosteum
Stk38	0.492243	1.87326e-74	Periosteum
Fzd10	0.337841	2.29397e-74	Periosteum
Meg3	0.621586	2.96002e-74	Periosteum
Rbms3	0.558302	3.35469e-74	Periosteum
Uba52	0.678771	6.64319e-74	Periosteum
Agtr1a	0.431619	7.59041e-74	Periosteum
C1ra	0.611212	1.29371e-73	Periosteum
Atf3	1.41981	2.1254e-73	Periosteum
Arl4a	0.530577	6.70447e-73	Periosteum
Atf5	0.521956	7.24151e-73	Periosteum
Sp100	0.551978	1.80996e-72	Periosteum
Rpl38	0.525768	2.49909e-72	Periosteum
Add3	0.588305	4.2695e-72	Periosteum
Zbtb20	0.699853	6.18595e-72	Periosteum
Acsl5	0.413097	6.19876e-72	Periosteum
Arl4c	0.307086	9.84693e-72	Periosteum
Sulf1	0.415327	1.29921e-71	Periosteum
Mfhas1	0.386707	1.95201e-71	Periosteum
Csnk1e	0.467282	2.79174e-71	Periosteum
Ugcg	0.378856	3.31087e-71	Periosteum
Zc3hav1	0.452597	3.7946e-71	Periosteum
Nfkbiz	0.641199	1.00686e-70	Periosteum
Krt80	0.303449	1.04362e-70	Periosteum
Dusp1	1.10683	1.35846e-70	Periosteum
Antxr1	0.465024	2.41147e-70	Periosteum
Galnt1	0.459664	4.44524e-70	Periosteum
Tmod1	0.265546	5.03204e-70	Periosteum
Lima1	0.504892	5.54586e-70	Periosteum
Rps15	0.570358	6.66912e-70	Periosteum
Adh7	0.488462	9.02259e-70	Periosteum
Mbp	0.396971	1.21763e-69	Periosteum
Rpl37	0.562961	3.97369e-69	Periosteum
Cast	0.47225	5.19657e-69	Periosteum
Dapk1	0.619266	1.1783e-68	Periosteum
Rapgef1	0.413702	1.36121e-68	Periosteum
Ifitm3	0.651736	1.69962e-68	Periosteum
Rpl23	0.500025	1.73461e-68	Periosteum
Nav1	0.491143	1.79822e-68	Periosteum
Nfkbia	0.967255	1.87115e-68	Periosteum
Ahnak	0.608253	2.45485e-68	Periosteum
Zeb2	0.554148	4.05229e-68	Periosteum
C1galt1	0.389338	4.92438e-68	Periosteum
Irx1	0.257743	4.97832e-68	Periosteum
Samhd1	0.460211	5.40008e-68	Periosteum
Npepl1	0.416916	5.43493e-68	Periosteum
Ndn	0.562032	1.52254e-67	Periosteum
Rpl39	0.510066	1.55926e-67	Periosteum
Zeb1	0.443663	1.59213e-67	Periosteum
Poglut3	0.498244	1.4018e-66	Periosteum
Trnp1	0.443894	1.68344e-66	Periosteum
Iah1	0.484426	2.39624e-66	Periosteum
Rps4x	0.441063	2.92372e-66	Periosteum
Slc25a39	0.420918	4.82654e-66	Periosteum
Adprh	0.470001	6.34698e-66	Periosteum
Rpl37a	0.565543	7.15352e-66	Periosteum
Ptgs2os	0.336774	7.82969e-66	Periosteum
Rpl29	0.551946	1.15718e-65	Periosteum
Flnc	0.297736	1.61849e-65	Periosteum
Gm10115	0.424695	2.25371e-65	Periosteum
Rpl36a	0.616395	3.04498e-65	Periosteum
Tmsb10	0.497008	5.00917e-65	Periosteum
Edem2	0.35816	8.47792e-65	Periosteum
Tgfbr3	0.524712	9.47769e-65	Periosteum
Trim35	0.449016	3.94343e-64	Periosteum
Slc2a1	0.390353	4.52208e-64	Periosteum
Sp110	0.402911	4.91475e-64	Periosteum
Fig4	0.424605	6.0027e-64	Periosteum
Cavin2	0.412592	7.34136e-64	Periosteum
Tnfsf9	0.354857	8.23177e-64	Periosteum
Mndal	0.443045	1.26863e-63	Periosteum
Syne2	0.369052	2.43071e-63	Periosteum
Adamts16	0.293964	3.29635e-63	Periosteum
C1qtnf7	0.295424	4.86556e-63	Periosteum
C1s1	0.484304	5.15736e-63	Periosteum
Zfpm2	0.346473	2.07705e-62	Periosteum
Dhrs7	0.46431	2.21902e-62	Periosteum
Tnks1bp1	0.39147	2.65024e-62	Periosteum
Klf2	0.8626	2.79312e-62	Periosteum
Duox2	0.336546	4.8242e-62	Periosteum
Apbb2	0.457328	7.09287e-62	Periosteum
Ndrg4	0.304406	1.60862e-61	Periosteum
Eng	0.419413	2.8889e-61	Periosteum
Pdgfra	0.444489	4.95355e-61	Periosteum
Umps	0.448526	6.44054e-61	Periosteum
Snx18	0.417433	8.22265e-61	Periosteum
Rps10	0.413087	1.43702e-60	Periosteum
Ccl2	1.89777	2.3569e-60	Periosteum
Akap12	0.354808	3.19868e-60	Periosteum
Gltp	0.336722	3.30665e-60	Periosteum
Aida	0.397348	3.71505e-60	Periosteum
Sh3pxd2b	0.463903	4.36199e-60	Periosteum
Ifi207	0.351599	7.19404e-60	Periosteum
Mat2a	0.458466	7.90558e-60	Periosteum
Spag9	0.440001	1.006e-59	Periosteum
Rpl34	0.511874	1.22485e-59	Periosteum
Zdhhc3	0.372262	1.77631e-59	Periosteum
Tns1	0.421458	1.9855e-59	Periosteum
Usp18	0.396214	3.42663e-59	Periosteum
Myl12b	0.474979	3.65583e-59	Periosteum
Atrnl1	0.376251	5.16689e-59	Periosteum
Plce1	0.413283	5.51039e-59	Periosteum
Aldh7a1	0.439267	6.66677e-59	Periosteum
4930404H11Rik	0.251559	9.21082e-59	Periosteum
Fam126a	0.312398	2.01378e-58	Periosteum
Plxdc2	0.493856	3.79426e-58	Periosteum
Rbms1	0.436055	4.28447e-58	Periosteum
Spg21	0.382421	5.45053e-58	Periosteum
Epb41l2	0.440577	9.01555e-58	Periosteum
Gabra2	0.254127	9.91551e-58	Periosteum
Pgr	0.30684	1.06795e-57	Periosteum
Cfl2	0.337422	1.84067e-57	Periosteum
Anxa7	0.416403	2.26437e-57	Periosteum
Ilk	0.310059	4.53375e-57	Periosteum
Comt	0.361649	4.9269e-57	Periosteum
Phldb1	0.385057	8.03155e-57	Periosteum
Mia3	0.374464	1.04095e-56	Periosteum
Nqo2	0.428536	1.19157e-56	Periosteum
Pcdh19	0.297197	1.44477e-56	Periosteum
Tmem140	0.383465	1.61716e-56	Periosteum
Myof	0.307308	1.94025e-56	Periosteum
Samd4b	0.368382	2.27487e-56	Periosteum
Dlgap4	0.395324	2.3243e-56	Periosteum
Snx21	0.450171	2.87699e-56	Periosteum
Il17ra	0.361116	3.15482e-56	Periosteum
Dusp10	0.284918	5.04225e-56	Periosteum
Plscr4	0.324281	5.16172e-56	Periosteum
Mbd2	0.369741	7.98431e-56	Periosteum
Dst	0.283937	8.07687e-56	Periosteum
Ralbp1	0.362824	1.51021e-55	Periosteum
Anks1	0.318424	1.96019e-55	Periosteum
Agap1	0.399374	2.05619e-55	Periosteum
Snx33	0.363339	2.16085e-55	Periosteum
Mrgprf	0.423444	2.32555e-55	Periosteum
Mrpl23	0.428905	2.44796e-55	Periosteum
Serinc5	0.437766	3.8001e-55	Periosteum
Bin1	0.253827	4.88028e-55	Periosteum
Ppp1r9a	0.277091	5.04731e-55	Periosteum
Psd3	0.339606	7.60955e-55	Periosteum
Nisch	0.345085	8.82908e-55	Periosteum
Adm	0.831057	1.0641e-54	Periosteum
Grina	0.345629	1.36213e-54	Periosteum
Nipal2	0.310118	1.96997e-54	Periosteum
Trim30a	0.350707	2.89627e-54	Periosteum
Gpc6	0.420654	6.82507e-54	Periosteum
Cxcl1	1.39633	7.4924e-54	Periosteum
Fbln5	0.411787	9.22234e-54	Periosteum
Gm15675	0.266103	1.1302e-53	Periosteum
Gpsm3	0.278122	1.44279e-53	Periosteum
Vasn	0.36017	1.46753e-53	Periosteum
Snx6	0.327308	1.5427e-53	Periosteum
Gm8773	0.253289	1.58813e-53	Periosteum
Rps11	0.373224	1.9851e-53	Periosteum
Clic4	0.276821	2.57278e-53	Periosteum
Agpat4	0.304056	3.42279e-53	Periosteum
Litaf	0.320038	6.28859e-53	Periosteum
Mpdz	0.380347	6.43392e-53	Periosteum
Mrgpre	0.292475	6.91866e-53	Periosteum
Rac1	0.361944	8.44692e-53	Periosteum
Rab6b	0.346758	9.96407e-53	Periosteum
Radil	0.28264	1.07473e-52	Periosteum
Rpl13	0.318856	1.39937e-52	Periosteum
Serping1	0.529737	1.58764e-52	Periosteum
Fam171b	0.355806	2.0821e-52	Periosteum
Ntn4	0.477966	2.63077e-52	Periosteum
Etfbkmt	0.363947	3.0225e-52	Periosteum
Cxcl13	0.646108	4.09598e-52	Periosteum
Tnfrsf11b	0.328963	4.2455e-52	Periosteum
Shisa5	0.396126	6.24895e-52	Periosteum
Hspa12b	0.387995	6.439e-52	Periosteum
Fez2	0.388704	7.3795e-52	Periosteum
Jun	0.773113	9.44638e-52	Periosteum
Tmem106c	0.365718	2.12426e-51	Periosteum
Il1r2	0.67307	2.27292e-51	Periosteum
Cltb	0.349272	4.28578e-51	Periosteum
Rpl32	0.36354	7.04272e-51	Periosteum
Zfp36	1.08938	7.19817e-51	Periosteum
Gcsh	0.380305	1.12215e-50	Periosteum
Dock11	0.273676	1.83181e-50	Periosteum
Stambpl1	0.292876	1.99052e-50	Periosteum
Nox4	0.274582	2.65763e-50	Periosteum
Cavin1	0.483522	2.82594e-50	Periosteum
Cnrip1	0.313781	3.38629e-50	Periosteum
Arl6ip5	0.384968	3.92273e-50	Periosteum
Rpl22	0.488006	3.93574e-50	Periosteum
Rplp1	0.434055	4.57925e-50	Periosteum
Fgfr1	0.326007	4.87856e-50	Periosteum
Nmt2	0.386054	7.93929e-50	Periosteum
Dynlt1f	0.271742	8.18344e-50	Periosteum
Mcc	0.318694	1.14569e-49	Periosteum
Rps15a	0.446897	1.33262e-49	Periosteum
Sipa1	0.308494	2.17092e-49	Periosteum
Rps13	0.411306	3.09065e-49	Periosteum
Klf13	0.320737	4.01472e-49	Periosteum
Scd1	0.295666	4.0845e-49	Periosteum
Rps2	0.36584	7.95772e-49	Periosteum
Acadsb	0.423078	8.86918e-49	Periosteum
Ebf3	0.295001	2.09814e-48	Periosteum
Rhbdf1	0.40248	2.43201e-48	Periosteum
Dbi	0.420833	2.44088e-48	Periosteum
Esr1	0.332449	2.5981e-48	Periosteum
Agtrap	0.38755	3.30912e-48	Periosteum
Cercam	0.407273	4.00979e-48	Periosteum
Prex2	0.28058	4.36546e-48	Periosteum
Dennd2a	0.27653	7.25735e-48	Periosteum
Myc	0.519446	1.05333e-47	Periosteum
Rps27	0.525991	1.53816e-47	Periosteum
Bnip3l	0.317732	2.00606e-47	Periosteum
Trerf1	0.301454	2.19925e-47	Periosteum
Agfg1	0.291913	2.28613e-47	Periosteum
Pacsin2	0.281271	2.76005e-47	Periosteum
Irf7	0.532134	2.93301e-47	Periosteum
Prr13	0.315251	5.83685e-47	Periosteum
Phf11d	0.380989	5.97692e-47	Periosteum
Vldlr	0.407188	7.74625e-47	Periosteum
Casp12	0.300899	1.12362e-46	Periosteum
Sat1	0.364558	1.4148e-46	Periosteum
Fau	0.407283	3.31683e-46	Periosteum
Selenon	0.32885	4.63286e-46	Periosteum
Xpnpep2	0.283273	4.76337e-46	Periosteum
Prdx6	0.289724	5.38968e-46	Periosteum
Afap1l2	0.256484	7.9956e-46	Periosteum
Ctdsp2	0.354505	8.68142e-46	Periosteum
Junb	1.13307	1.00488e-45	Periosteum
Cebpd	0.75135	1.00643e-45	Periosteum
H2-Q4	0.346297	1.03504e-45	Periosteum
Disp1	0.27012	1.11635e-45	Periosteum
Rhob	0.399897	2.82388e-45	Periosteum
Fos	1.03881	2.8655e-45	Periosteum
Gnb1	0.362952	3.1325e-45	Periosteum
Smurf1	0.308727	4.0042e-45	Periosteum
Pts	0.382475	4.61201e-45	Periosteum
Slc25a24	0.305783	4.64506e-45	Periosteum
Plin3	0.262908	5.62811e-45	Periosteum
Pik3r2	0.340429	8.25764e-45	Periosteum
Tnfsf12	0.335106	1.57256e-44	Periosteum
Nsa2	0.394796	1.61638e-44	Periosteum
Cxxc5	0.332079	1.72296e-44	Periosteum
Idh1	0.345973	1.92979e-44	Periosteum
Hacd4	0.285058	1.9816e-44	Periosteum
Dynlrb1	0.28763	2.7346e-44	Periosteum
Hsd3b7	0.369687	7.98043e-44	Periosteum
Efhd2	0.264152	3.25679e-43	Periosteum
Nagk	0.291035	3.38546e-43	Periosteum
Il17rc	0.259742	3.62183e-43	Periosteum
Rps19	0.430371	3.96088e-43	Periosteum
Flrt2	0.358673	4.26846e-43	Periosteum
Sestd1	0.333322	6.68214e-43	Periosteum
Tbc1d12	0.36823	7.39825e-43	Periosteum
Efcab14	0.35613	1.20934e-42	Periosteum
Dusp3	0.339439	1.26898e-42	Periosteum
Alkbh5	0.350166	2.34628e-42	Periosteum
Csgalnact2	0.280067	4.84129e-42	Periosteum
Iqsec1	0.354778	5.88851e-42	Periosteum
Orai1	0.326202	5.91794e-42	Periosteum
B2m	0.527362	6.86334e-42	Periosteum
Crtc3	0.323679	7.13925e-42	Periosteum
Chp1	0.317154	7.22431e-42	Periosteum
Selenow	0.484264	8.74765e-42	Periosteum
Rhoc	0.382163	1.07033e-41	Periosteum
Rps7	0.278616	1.29657e-41	Periosteum
Mrpl33	0.31379	1.4507e-41	Periosteum
Acvrl1	0.256492	1.81017e-41	Periosteum
Dsel	0.273677	2.04682e-41	Periosteum
Tspan5	0.340341	2.1983e-41	Periosteum
Plekha2	0.296778	2.44547e-41	Periosteum
Rps5	0.31827	5.50947e-41	Periosteum
Stx4a	0.3063	5.94775e-41	Periosteum
Mrpl52	0.330719	9.8086e-41	Periosteum
Rpl27a	0.355573	4.14662e-40	Periosteum
Ccnl1	0.436076	5.95008e-40	Periosteum
Dnajc10	0.271403	6.15886e-40	Periosteum
Eif1	0.311939	9.30918e-40	Periosteum
Csrnp1	0.489796	9.45424e-40	Periosteum
Rpl36	0.436788	1.61991e-39	Periosteum
Osbpl1a	0.336702	1.79714e-39	Periosteum
Lrrc8c	0.274541	2.03786e-39	Periosteum
Rhoa	0.39476	2.0423e-39	Periosteum
Atox1	0.392517	2.16782e-39	Periosteum
Rgl1	0.347333	2.21842e-39	Periosteum
Rpl23a	0.323786	3.21568e-39	Periosteum
Asah1	0.301929	3.43021e-39	Periosteum
Twsg1	0.33285	4.03169e-39	Periosteum
Il34	0.452206	4.49148e-39	Periosteum
Mapk12	0.265503	5.30532e-39	Periosteum
Tap1	0.337191	6.03578e-39	Periosteum
Ly6e	0.345475	6.36592e-39	Periosteum
Ap2a2	0.285916	8.8736e-39	Periosteum
Lgals3bp	0.377589	2.00401e-38	Periosteum
Tmem63a	0.296337	2.16101e-38	Periosteum
Tram1	0.293679	2.3748e-38	Periosteum
Ier2	0.79274	2.97272e-38	Periosteum
Cyfip1	0.25913	3.00499e-38	Periosteum
Iigp1	0.310012	3.86832e-38	Periosteum
Slc31a2	0.30601	4.36473e-38	Periosteum
Pttg1ip	0.29991	4.89733e-38	Periosteum
Il15ra	0.252404	8.14091e-38	Periosteum
Arpc1b	0.254655	9.33208e-38	Periosteum
Acot9	0.261937	1.43857e-37	Periosteum
Adam9	0.262554	1.80102e-37	Periosteum
Nadk	0.335687	2.14597e-37	Periosteum
Lrrc49	0.269439	3.9872e-37	Periosteum
Abl1	0.337728	7.60918e-37	Periosteum
Arl15	0.256342	8.36046e-37	Periosteum
Rpl28	0.359527	8.94912e-37	Periosteum
Islr	0.311854	9.10744e-37	Periosteum
Mknk2	0.298124	1.06149e-36	Periosteum
Psme1	0.315096	1.10603e-36	Periosteum
Rsu1	0.273795	1.47117e-36	Periosteum
Amotl2	0.336259	1.89402e-36	Periosteum
Inpp1	0.3206	2.13358e-36	Periosteum
Adamts1	0.336647	3.54501e-36	Periosteum
Slc44a1	0.277429	4.33368e-36	Periosteum
Zfp36l1	0.543393	5.2398e-36	Periosteum
Hmgn3	0.265469	5.57198e-36	Periosteum
Naalad2	0.311514	8.16244e-36	Periosteum
Dag1	0.257759	1.26368e-35	Periosteum
Fam129a	0.31875	1.5246e-35	Periosteum
Wasl	0.294734	1.67906e-35	Periosteum
Serf2	0.334572	1.74042e-35	Periosteum
Cenpx	0.287263	2.00307e-35	Periosteum
Eef1a1	0.265544	2.03331e-35	Periosteum
Pcdh9	0.296392	2.36976e-35	Periosteum
Scpep1	0.263718	2.68917e-35	Periosteum
Ifrd1	0.467596	3.13858e-35	Periosteum
Notch2	0.399439	3.92988e-35	Periosteum
Hs3st1	0.388176	4.75509e-35	Periosteum
Ckb	0.263918	6.37297e-35	Periosteum
Pros1	0.257109	8.39629e-35	Periosteum
Lysmd2	0.324302	9.89859e-35	Periosteum
Dusp22	0.293188	1.70326e-34	Periosteum
Cep170	0.268125	1.80575e-34	Periosteum
Calhm2	0.351258	1.81372e-34	Periosteum
Heca	0.278866	2.11466e-34	Periosteum
Smurf2	0.297227	2.38037e-34	Periosteum
Irf2	0.281646	6.24499e-34	Periosteum
Foxo1	0.339523	7.03816e-34	Periosteum
Abca5	0.302622	8.96348e-34	Periosteum
Oasl2	0.365538	1.25102e-33	Periosteum
Acaa2	0.288061	2.62196e-33	Periosteum
Ctbs	0.292915	3.32188e-33	Periosteum
Rab4a	0.304028	3.74289e-33	Periosteum
Insig1	0.266701	4.77147e-33	Periosteum
Nin	0.312445	5.12714e-33	Periosteum
Diablo	0.296119	6.45796e-33	Periosteum
Fxyd1	0.348398	7.03816e-33	Periosteum
2023-03-02	0.288173	1.66163e-32	Periosteum
Hdac4	0.307873	2.40601e-32	Periosteum
Rpl26	0.353362	4.29004e-32	Periosteum
Glt8d2	0.28328	4.38683e-32	Periosteum
Fgf18	0.257998	1.01678e-31	Periosteum
Dlg4	0.252363	1.1014e-31	Periosteum
Ypel3	0.263629	1.32763e-31	Periosteum
Nol7	0.265198	1.53513e-31	Periosteum
Rela	0.262537	1.57242e-31	Periosteum
Osbpl5	0.342217	1.6579e-31	Periosteum
Cdk16	0.278846	1.92487e-31	Periosteum
Gm26532	0.515766	1.97343e-31	Periosteum
Gem	0.383035	2.50383e-31	Periosteum
Ctsl	0.367401	2.9115e-31	Periosteum
Zfand3	0.258876	3.3399e-31	Periosteum
H2-T23	0.288349	4.182e-31	Periosteum
Sptan1	0.272311	4.65344e-31	Periosteum
Rab3il1	0.252308	5.75108e-31	Periosteum
Egr1	0.718861	6.94311e-31	Periosteum
Rps23	0.34772	9.04773e-31	Periosteum
Btg2	0.367487	1.0941e-30	Periosteum
Rnf213	0.268411	1.15866e-30	Periosteum
Gadd45a	0.38568	1.19197e-30	Periosteum
Arhgap10	0.272118	1.63817e-30	Periosteum
Parp14	0.270113	4.77947e-30	Periosteum
Ccdc50	0.263316	5.36655e-30	Periosteum
Dnaja1	0.251931	5.86088e-30	Periosteum
Ier5	0.320063	6.55481e-30	Periosteum
Ppp1r15a	0.286636	1.07393e-29	Periosteum
Reck	0.373276	1.73863e-29	Periosteum
Prkca	0.259426	1.96319e-29	Periosteum
Fcgrt	0.298986	2.79439e-29	Periosteum
Tuba1a	0.345705	3.05963e-29	Periosteum
Lzts2	0.265887	3.77759e-29	Periosteum
Rpl24	0.312925	5.02003e-29	Periosteum
Efs	0.267698	5.9648e-29	Periosteum
Isg15	0.34637	6.2733e-29	Periosteum
Rarg	0.256775	8.87723e-29	Periosteum
Tle5	0.296399	1.6303e-28	Periosteum
Idi1	0.277327	2.58455e-28	Periosteum
Sc5d	0.274946	3.20161e-28	Periosteum
Ephx1	0.270021	3.24492e-28	Periosteum
Adam17	0.257965	3.54468e-28	Periosteum
Pir	0.289479	1.11742e-27	Periosteum
Cxcl10	0.395846	1.34434e-27	Periosteum
Eef2	0.329899	1.49599e-27	Periosteum
Sbno2	0.295769	1.79823e-27	Periosteum
Fmc1	0.262946	1.56243e-26	Periosteum
Tomm7	0.289751	2.46283e-26	Periosteum
Sfxn3	0.30291	2.74912e-26	Periosteum
Irf1	0.4119	3.07427e-26	Periosteum
Sspn	0.252347	3.33278e-26	Periosteum
Hic1	0.279796	5.45272e-26	Periosteum
Adam15	0.25017	6.74798e-26	Periosteum
Col6a5	0.554399	1.45464e-25	Periosteum
Calml4	0.2908	1.59646e-25	Periosteum
Rnf13	0.259836	4.97448e-25	Periosteum
Isca1	0.254166	5.39913e-25	Periosteum
Puf60	0.254064	7.07871e-25	Periosteum
Il6	0.413617	9.85681e-25	Periosteum
Gbp3	0.271265	9.72135e-24	Periosteum
Olfml1	0.330758	1.15102e-23	Periosteum
Ost4	0.262474	2.13218e-23	Periosteum
Dock4	0.261795	2.89123e-23	Periosteum
Zfp704	0.256289	3.13113e-23	Periosteum
Ndufa11	0.286754	9.00221e-23	Periosteum
Sord	0.300934	4.44201e-22	Periosteum
C430049B03Rik	0.462003	1.19635e-21	Periosteum
Socs3	0.287929	1.4227e-21	Periosteum
Kdm6b	0.343251	1.87065e-21	Periosteum
Stim1	0.252626	1.88234e-21	Periosteum
Ube2l6	0.293941	4.02019e-21	Periosteum
Cox17	0.277623	4.8963e-21	Periosteum
Phlda1	0.269246	7.6578e-21	Periosteum
Rtp4	0.267549	1.14762e-20	Periosteum
Abhd2	0.259892	4.51928e-20	Periosteum
Rplp2	0.327085	1.22622e-19	Periosteum
Gm10076	0.305996	1.71811e-19	Periosteum
Ifit1	0.359535	3.41693e-19	Periosteum
Laptm4a	0.298982	5.69327e-19	Periosteum
Rps21	0.338571	2.67357e-18	Periosteum
Xist	0.277928	1.92235e-17	Periosteum
Hebp2	0.25117	2.54589e-15	Periosteum
Irgm1	0.289159	6.38899e-15	Periosteum
Gbp7	0.257712	8.332e-15	Periosteum
Nr4a1	0.271524	4.49801e-14	Periosteum
Socs1	0.377635	0.000724943	Periosteum
S100a9	0.624672	2.85205e-156	Mesenchymal
Acta2	3.35775	1.41608e-141	Mesenchymal
S100a8	0.252934	2.93031e-119	Mesenchymal
Tagln	3.09065	7.0391e-104	Mesenchymal
Actg2	2.44434	3.38746e-90	Mesenchymal
Ndufb8	0.250722	8.32384e-80	Mesenchymal
Ndufs3	0.253685	1.89407e-76	Mesenchymal
Atp6v0b	0.263188	7.50565e-76	Mesenchymal
Sumo1	0.260446	3.52779e-75	Mesenchymal
Vps29	0.284691	9.15331e-75	Mesenchymal
Tmem234	0.257373	1.10568e-74	Mesenchymal
Tomm22	0.359812	5.22196e-74	Mesenchymal
Etfb	0.306621	1.23781e-73	Mesenchymal
Rex1bd	0.284674	2.704e-73	Mesenchymal
Actg1	1.17575	5.67397e-73	Mesenchymal
Dnajb11	0.258636	9.57726e-73	Mesenchymal
Sra1	0.252189	1.0449e-72	Mesenchymal
Hnrnph1	0.292783	1.89776e-71	Mesenchymal
Psmc3	0.309485	2.12055e-71	Mesenchymal
Cct4	0.255405	4.01304e-71	Mesenchymal
Cltc	0.321379	4.38303e-71	Mesenchymal
Mfge8	0.273758	5.53798e-71	Mesenchymal
Ufc1	0.321361	1.26752e-70	Mesenchymal
Set	0.27318	3.69656e-70	Mesenchymal
Txn2	0.305075	4.5464e-70	Mesenchymal
U2af1	0.280999	5.66444e-70	Mesenchymal
Nudc	0.269651	1.91354e-69	Mesenchymal
Psmc2	0.258606	2.69626e-69	Mesenchymal
Tmem134	0.251932	2.90329e-69	Mesenchymal
H2afv	0.257051	3.81152e-69	Mesenchymal
Mtdh	0.267983	6.11898e-69	Mesenchymal
Timm10b	0.330215	7.42679e-69	Mesenchymal
Capn2	0.287364	1.65565e-68	Mesenchymal
Cfdp1	0.355844	1.97621e-68	Mesenchymal
Hnrnpm	0.267329	4.68469e-68	Mesenchymal
Mettl9	0.277542	4.87094e-68	Mesenchymal
Ebp	0.370162	1.20078e-67	Mesenchymal
Hnrnpd	0.255521	1.71896e-67	Mesenchymal
Polr1d	0.324135	2.35364e-67	Mesenchymal
Ndufs4	0.357146	2.56202e-67	Mesenchymal
Sf3b5	0.299527	2.57435e-67	Mesenchymal
Ssb	0.317431	4.90053e-67	Mesenchymal
Cox7a2l	0.393335	9.97845e-67	Mesenchymal
Ikbip	0.28656	1.41717e-66	Mesenchymal
Slc38a10	0.387772	1.5884e-66	Mesenchymal
Vapa	0.271256	1.88392e-66	Mesenchymal
Gna11	0.289689	2.7366e-66	Mesenchymal
Alyref	0.256052	3.02976e-66	Mesenchymal
Snrpd3	0.329994	4.65111e-66	Mesenchymal
Kif5b	0.253999	6.30776e-66	Mesenchymal
Eny2	0.255633	6.97192e-66	Mesenchymal
Ndufs2	0.301567	7.82448e-66	Mesenchymal
Rpn1	0.325083	1.05241e-65	Mesenchymal
Pabpn1	0.332567	1.89996e-65	Mesenchymal
Atp6v1e1	0.272137	2.83631e-65	Mesenchymal
Lman2	0.316007	3.92257e-65	Mesenchymal
Ssr3	0.300994	4.18089e-65	Mesenchymal
Mapre1	0.281115	6.38577e-65	Mesenchymal
Psmd4	0.278972	6.4911e-65	Mesenchymal
Ostf1	0.250357	1.20822e-64	Mesenchymal
Atxn10	0.334666	1.33437e-64	Mesenchymal
Denr	0.296253	1.41425e-64	Mesenchymal
Eif3e	0.333869	1.60964e-64	Mesenchymal
Morf4l2	0.33319	2.38591e-64	Mesenchymal
Prkar1a	0.268413	3.65553e-64	Mesenchymal
Sdhb	0.381845	5.37653e-64	Mesenchymal
Rer1	0.261157	7.75572e-64	Mesenchymal
Esd	0.356521	8.33814e-64	Mesenchymal
Smc6	0.29325	1.14019e-63	Mesenchymal
Yif1a	0.264866	1.31944e-63	Mesenchymal
Wls	0.254712	1.4704e-63	Mesenchymal
Ndufv2	0.385202	2.01901e-63	Mesenchymal
Ndufb5	0.416034	3.42864e-63	Mesenchymal
Snrpd1	0.379919	5.1545e-63	Mesenchymal
Tmsb4x	0.949512	5.4453e-63	Mesenchymal
Pomp	0.352423	5.61987e-63	Mesenchymal
Brk1	0.425578	7.71599e-63	Mesenchymal
Parva	0.3381	1.07188e-62	Mesenchymal
Ube2i	0.363608	1.09014e-62	Mesenchymal
Timm13	0.362198	1.32989e-62	Mesenchymal
Picalm	0.336979	3.60941e-62	Mesenchymal
Mtpn	0.303861	5.18474e-62	Mesenchymal
Cops6	0.359334	7.45625e-62	Mesenchymal
1810058I24Rik	0.425643	7.76021e-62	Mesenchymal
Akt1	0.30675	1.24956e-61	Mesenchymal
Tpr	0.349983	1.53632e-61	Mesenchymal
Psmd2	0.417974	1.54678e-61	Mesenchymal
Rnh1	0.25445	2.15709e-61	Mesenchymal
Ssbp3	0.297489	2.78215e-61	Mesenchymal
Tmem14c	0.423367	2.79619e-61	Mesenchymal
Adh5	0.287245	3.17208e-61	Mesenchymal
Ndufab1	0.353183	3.19212e-61	Mesenchymal
Srsf6	0.265652	3.87529e-61	Mesenchymal
Cstb	0.337926	9.80346e-61	Mesenchymal
Rbm25	0.389304	1.25735e-60	Mesenchymal
Ndufa8	0.490318	1.43509e-60	Mesenchymal
Fgfr1op2	0.302805	2.04159e-60	Mesenchymal
P3h4	0.423801	3.07945e-60	Mesenchymal
Emg1	0.287466	4.38587e-60	Mesenchymal
Zc3h15	0.268804	6.43091e-60	Mesenchymal
Napa	0.38803	7.91977e-60	Mesenchymal
Psmd6	0.274809	1.20129e-59	Mesenchymal
Tpm3	0.326179	1.37615e-59	Mesenchymal
Idh2	0.299079	1.75163e-59	Mesenchymal
Sri	0.310039	1.81935e-59	Mesenchymal
Derl1	0.390677	1.81942e-59	Mesenchymal
Fam104a	0.265549	2.11649e-59	Mesenchymal
Cmpk1	0.340471	2.21046e-59	Mesenchymal
Atp6v1g1	0.312895	2.56884e-59	Mesenchymal
Sugt1	0.274635	2.76195e-59	Mesenchymal
Map2k2	0.462278	2.84476e-59	Mesenchymal
Gps1	0.260236	3.40055e-59	Mesenchymal
Uqcrc1	0.405661	3.44556e-59	Mesenchymal
Trir	0.369709	4.91557e-59	Mesenchymal
Canx	0.32759	9.11775e-59	Mesenchymal
Zfp207	0.252354	9.65362e-59	Mesenchymal
Yif1b	0.493525	1.07679e-58	Mesenchymal
Aimp1	0.353451	1.67775e-58	Mesenchymal
Dek	0.378071	1.91356e-58	Mesenchymal
Bzw1	0.272781	2.92542e-58	Mesenchymal
Psmd13	0.351073	4.07928e-58	Mesenchymal
Ppig	0.319056	4.43098e-58	Mesenchymal
Taf10	0.39645	4.4384e-58	Mesenchymal
Supt4a	0.272338	4.53338e-58	Mesenchymal
Pls3	0.327807	7.5781e-58	Mesenchymal
Tgfb1i1	0.36771	7.67529e-58	Mesenchymal
Akr1b3	0.423682	1.50093e-57	Mesenchymal
Anxa6	0.519432	1.87809e-57	Mesenchymal
Lsm4	0.29559	2.3095e-57	Mesenchymal
Ddx39b	0.39083	2.40658e-57	Mesenchymal
Raly	0.395513	2.64274e-57	Mesenchymal
Sec31a	0.418758	2.70706e-57	Mesenchymal
Rsl1d1	0.266557	2.80867e-57	Mesenchymal
Nap1l1	0.3702	2.98665e-57	Mesenchymal
Dctn3	0.439751	4.19363e-57	Mesenchymal
Gpi1	0.345722	4.21887e-57	Mesenchymal
Ssrp1	0.265814	4.23114e-57	Mesenchymal
Cyc1	0.372762	4.75871e-57	Mesenchymal
Cd63	1.20205	8.28572e-57	Mesenchymal
Hdgf	0.40123	1.07874e-56	Mesenchymal
Plscr3	0.255281	1.46181e-56	Mesenchymal
Psmc1	0.269313	1.55132e-56	Mesenchymal
Aurkaip1	0.385025	1.6521e-56	Mesenchymal
Fubp1	0.291341	2.13134e-56	Mesenchymal
Snx3	0.372509	3.8434e-56	Mesenchymal
Eif3m	0.530566	4.35733e-56	Mesenchymal
Mrc2	0.328963	4.80497e-56	Mesenchymal
H2afy	0.335236	5.70598e-56	Mesenchymal
Psma2	0.388271	6.02812e-56	Mesenchymal
Cct7	0.506046	6.24512e-56	Mesenchymal
Tmem208	0.260796	8.91218e-56	Mesenchymal
Psma6	0.433589	1.24161e-55	Mesenchymal
Nucks1	0.410728	1.24872e-55	Mesenchymal
Cdk4	0.514435	1.4873e-55	Mesenchymal
Acp1	0.37592	1.65439e-55	Mesenchymal
Strap	0.35854	2.03647e-55	Mesenchymal
Ppfibp1	0.274125	2.13351e-55	Mesenchymal
Cacybp	0.282775	3.23482e-55	Mesenchymal
Tmem160	0.267139	4.06016e-55	Mesenchymal
Stat3	0.25522	4.18076e-55	Mesenchymal
Sar1b	0.300329	4.18636e-55	Mesenchymal
G3bp1	0.352241	4.30893e-55	Mesenchymal
Eif3d	0.37071	4.97095e-55	Mesenchymal
Mrpl17	0.412887	5.04039e-55	Mesenchymal
Pa2g4	0.28676	6.95755e-55	Mesenchymal
P4ha1	0.328956	9.03674e-55	Mesenchymal
Eif2s2	0.357723	9.14275e-55	Mesenchymal
Eif3a	0.446763	1.04325e-54	Mesenchymal
Copb2	0.428336	1.0558e-54	Mesenchymal
Ptbp1	0.507154	1.39883e-54	Mesenchymal
Glrx3	0.549857	1.43379e-54	Mesenchymal
Phb2	0.639336	1.48063e-54	Mesenchymal
Fam162a	0.418669	2.14188e-54	Mesenchymal
Eif3k	0.323756	3.20153e-54	Mesenchymal
Rbm8a	0.345894	4.31967e-54	Mesenchymal
Gde1	0.328496	6.78709e-54	Mesenchymal
Gng11	0.353645	7.11311e-54	Mesenchymal
Tax1bp3	0.261159	9.71395e-54	Mesenchymal
Clic41	0.387362	1.27531e-53	Mesenchymal
Eprs	0.486187	1.43426e-53	Mesenchymal
Tceal8	0.351551	1.55996e-53	Mesenchymal
Dnajc1	0.436053	1.64808e-53	Mesenchymal
Pofut2	0.377781	1.88396e-53	Mesenchymal
Slc35b2	0.301133	2.20854e-53	Mesenchymal
Hnrnpab	0.426548	2.3095e-53	Mesenchymal
U2af2	0.36414	2.54598e-53	Mesenchymal
Hspa9	0.342994	2.97404e-53	Mesenchymal
Mlf2	0.500649	3.48103e-53	Mesenchymal
Cct5	0.406868	7.95223e-53	Mesenchymal
Mcrip1	0.470779	8.13602e-53	Mesenchymal
Snd1	0.254364	1.23157e-52	Mesenchymal
Ap2s1	0.513373	1.68369e-52	Mesenchymal
Ndufs8	0.302728	1.74447e-52	Mesenchymal
Actr2	0.334783	1.90632e-52	Mesenchymal
Hnrnpa1	0.425455	2.59775e-52	Mesenchymal
Pcnp	0.354538	4.79216e-52	Mesenchymal
Gspt1	0.257952	5.43539e-52	Mesenchymal
Psmb3	0.307092	7.75145e-52	Mesenchymal
Psmb4	0.553169	9.84487e-52	Mesenchymal
Lamtor1	0.54606	1.03172e-51	Mesenchymal
Eif4a3	0.289736	1.13374e-51	Mesenchymal
Gorasp2	0.476596	1.27736e-51	Mesenchymal
Cttn	0.393557	1.30648e-51	Mesenchymal
Colgalt1	0.603469	1.3154e-51	Mesenchymal
Rad23b	0.425103	1.44553e-51	Mesenchymal
Eif3i	0.557162	1.45401e-51	Mesenchymal
Txnl1	0.534123	2.10037e-51	Mesenchymal
Timm17a	0.394768	2.34647e-51	Mesenchymal
Wsb2	0.471138	2.55574e-51	Mesenchymal
Srp9	0.418562	3.04313e-51	Mesenchymal
Psmc4	0.330056	3.5526e-51	Mesenchymal
Mrps17	0.327471	3.70064e-51	Mesenchymal
Tcp1	0.551702	3.93729e-51	Mesenchymal
Commd3	0.499233	3.98944e-51	Mesenchymal
0610012G03Rik	0.357709	4.23121e-51	Mesenchymal
Samm50	0.29216	5.64966e-51	Mesenchymal
Zfp91	0.314371	6.9215e-51	Mesenchymal
Eif4e	0.317095	8.60629e-51	Mesenchymal
Dap3	0.257062	9.14233e-51	Mesenchymal
Anp32a	0.521409	9.60756e-51	Mesenchymal
Hnrnpc	0.358682	1.09275e-50	Mesenchymal
Fkbp4	0.257857	1.70987e-50	Mesenchymal
Cct8	0.491454	3.25938e-50	Mesenchymal
Hspd1	0.543039	4.35612e-50	Mesenchymal
Bfar	0.282024	4.85003e-50	Mesenchymal
Psmd7	0.630103	5.11861e-50	Mesenchymal
Sfr1	0.281602	8.15917e-50	Mesenchymal
Immt	0.371157	9.89242e-50	Mesenchymal
Psma5	0.584618	1.04539e-49	Mesenchymal
Arhgdia	0.333665	1.56537e-49	Mesenchymal
Eif5	0.521726	1.61519e-49	Mesenchymal
Cdc42ep5	0.363164	1.68901e-49	Mesenchymal
Twf1	0.387553	1.72964e-49	Mesenchymal
Trappc4	0.488452	3.04065e-49	Mesenchymal
Vdac1	0.649688	5.93072e-49	Mesenchymal
Rbm17	0.25242	1.08496e-48	Mesenchymal
Ddb1	0.504839	2.26233e-48	Mesenchymal
Luc7l3	0.304172	2.81235e-48	Mesenchymal
Pdap1	0.466821	3.10931e-48	Mesenchymal
Slc35b1	0.286306	3.40545e-48	Mesenchymal
Manbal	0.282722	3.47543e-48	Mesenchymal
Arl1	0.291213	4.71325e-48	Mesenchymal
Bgn	1.04312	5.9051e-48	Mesenchymal
Mrpl20	0.53217	7.32406e-48	Mesenchymal
Mrpl18	0.546017	1.01194e-47	Mesenchymal
Sec13	0.477593	1.06284e-47	Mesenchymal
Sec61a1	0.53464	1.23138e-47	Mesenchymal
Ccdc124	0.502044	1.24084e-47	Mesenchymal
Capza1	0.280618	1.26828e-47	Mesenchymal
Col16a1	0.307688	1.79456e-47	Mesenchymal
Cct6a	0.483467	2.51029e-47	Mesenchymal
Cap1	0.268554	2.54989e-47	Mesenchymal
Psmb2	0.548754	3.35866e-47	Mesenchymal
Gm16286	0.329822	3.38456e-47	Mesenchymal
Ube2n	0.536855	4.20748e-47	Mesenchymal
Zdhhc20	0.264906	4.23004e-47	Mesenchymal
Yipf1	0.385526	4.40184e-47	Mesenchymal
Psmd8	0.668645	4.56196e-47	Mesenchymal
Camp	1.18195	5.39693e-47	Mesenchymal
Ssr1	0.543456	5.54674e-47	Mesenchymal
Glrx2	0.325009	6.29547e-47	Mesenchymal
Snf8	0.398828	6.29658e-47	Mesenchymal
Plod3	0.334414	1.15419e-46	Mesenchymal
Cmtm7	0.300083	1.33563e-46	Mesenchymal
Tmem214	0.276294	1.49039e-46	Mesenchymal
Praf2	0.456306	1.61663e-46	Mesenchymal
Rab24	0.261983	1.85543e-46	Mesenchymal
Mbd3	0.568181	2.26887e-46	Mesenchymal
Srsf3	0.362656	2.48683e-46	Mesenchymal
Pdlim5	0.356164	2.51725e-46	Mesenchymal
Cdc16	0.314058	5.5337e-46	Mesenchymal
Txn1	0.341145	6.11457e-46	Mesenchymal
Banf1	0.519775	6.27056e-46	Mesenchymal
Flnb	0.310408	6.91473e-46	Mesenchymal
Pdxdc1	0.272326	6.91716e-46	Mesenchymal
Uba5	0.29948	7.11509e-46	Mesenchymal
Cops5	0.330449	8.72992e-46	Mesenchymal
Pdlim4	0.339527	1.08078e-45	Mesenchymal
Ptpa	0.298077	1.99178e-45	Mesenchymal
Ankrd11	0.496491	2.13518e-45	Mesenchymal
Cct3	0.477651	2.62383e-45	Mesenchymal
Mrps7	0.394833	3.03342e-45	Mesenchymal
Ube2l3	0.684741	3.30839e-45	Mesenchymal
Tnfaip1	0.266167	3.31259e-45	Mesenchymal
Derl2	0.395234	3.54746e-45	Mesenchymal
Dcun1d5	0.538252	3.56618e-45	Mesenchymal
Ssu72	0.554139	3.63624e-45	Mesenchymal
Fam3c	0.266386	3.83643e-45	Mesenchymal
1700123O20Rik	0.271258	4.15086e-45	Mesenchymal
Snx5	0.313103	4.3952e-45	Mesenchymal
Ncl	0.588754	4.71003e-45	Mesenchymal
Dda1	0.297825	6.17806e-45	Mesenchymal
Msn	0.578557	1.09631e-44	Mesenchymal
Pfdn4	0.323929	1.17607e-44	Mesenchymal
Rab5if	0.535692	1.21229e-44	Mesenchymal
Xpnpep1	0.313012	1.99056e-44	Mesenchymal
Tubb2a	0.292944	2.09648e-44	Mesenchymal
Mrpl53	0.263645	3.92717e-44	Mesenchymal
Galk1	0.455991	4.5165e-44	Mesenchymal
Golt1b	0.39127	4.88592e-44	Mesenchymal
Kctd10	0.250272	5.32133e-44	Mesenchymal
Clpp	0.272036	6.06076e-44	Mesenchymal
Tbcb	0.528142	6.43284e-44	Mesenchymal
Pin1	0.475704	7.9262e-44	Mesenchymal
Trp53	0.441237	8.89704e-44	Mesenchymal
Maged2	0.479107	1.50604e-43	Mesenchymal
Vim	1.18455	1.80416e-43	Mesenchymal
Mrpl12	0.510535	2.33798e-43	Mesenchymal
Ube2j1	0.251315	2.34244e-43	Mesenchymal
Hmg20b	0.313664	2.44017e-43	Mesenchymal
Bax	0.554182	2.81025e-43	Mesenchymal
Eloc	0.59412	3.09307e-43	Mesenchymal
Etf1	0.30842	3.25271e-43	Mesenchymal
Pgls	0.603654	4.77184e-43	Mesenchymal
Mrpl43	0.502998	5.99222e-43	Mesenchymal
Mlec	0.623471	6.05609e-43	Mesenchymal
Aup1	0.329962	6.74644e-43	Mesenchymal
Txndc5	0.427775	9.44687e-43	Mesenchymal
Armcx2	0.269643	1.0117e-42	Mesenchymal
Angptl21	0.452894	1.14026e-42	Mesenchymal
Rassf1	0.319748	1.14326e-42	Mesenchymal
Sltm	0.299545	1.92094e-42	Mesenchymal
Ube2m	0.614206	2.21783e-42	Mesenchymal
Eif3g	0.42306	2.33339e-42	Mesenchymal
Mrpl36	0.380739	2.60178e-42	Mesenchymal
Erp29	0.590448	3.06568e-42	Mesenchymal
2023-03-05	0.43976	3.38245e-42	Mesenchymal
Mkrn1	0.257818	3.77799e-42	Mesenchymal
Smarce1	0.308213	4.59967e-42	Mesenchymal
Iqgap1	0.53456	5.60763e-42	Mesenchymal
Hnrnpf	0.444449	8.56529e-42	Mesenchymal
Gmfb	0.373678	9.12985e-42	Mesenchymal
Ak1	0.386288	1.00098e-41	Mesenchymal
Ywhag	0.334776	1.02902e-41	Mesenchymal
Ubl4a	0.304893	1.05286e-41	Mesenchymal
Psmb5	0.645699	1.34492e-41	Mesenchymal
Riok3	0.305242	1.43407e-41	Mesenchymal
Ccng1	0.294066	2.02903e-41	Mesenchymal
Ebna1bp2	0.285606	2.06525e-41	Mesenchymal
Rpsa	0.809333	2.29507e-41	Mesenchymal
Eif3b	0.488528	2.3813e-41	Mesenchymal
Msrb1	0.419408	2.57728e-41	Mesenchymal
Cs	0.327745	2.6675e-41	Mesenchymal
Hspa4	0.313758	4.01699e-41	Mesenchymal
Ap1s1	0.422742	5.46157e-41	Mesenchymal
Med10	0.418555	5.81535e-41	Mesenchymal
Ywhaq	0.268514	6.65757e-41	Mesenchymal
Plxnb2	0.254056	7.09413e-41	Mesenchymal
Dbnl	0.340686	8.48487e-41	Mesenchymal
Tead1	0.298676	8.56951e-41	Mesenchymal
Pold4	0.30668	9.20397e-41	Mesenchymal
C1qbp	0.541364	9.49275e-41	Mesenchymal
Alg5	0.47168	1.40712e-40	Mesenchymal
Psmb7	0.399934	1.56124e-40	Mesenchymal
Angptl4	0.434956	1.8148e-40	Mesenchymal
Serbp1	0.471921	3.24632e-40	Mesenchymal
Eno1	0.597754	4.41464e-40	Mesenchymal
Arpc5	0.538045	4.87742e-40	Mesenchymal
Ube2z	0.288512	5.45573e-40	Mesenchymal
Timp1	3.23239	7.18032e-40	Mesenchymal
Ciao2a	0.4066	7.24765e-40	Mesenchymal
Nudt21	0.507918	8.78944e-40	Mesenchymal
Slc35a2	0.317035	1.0621e-39	Mesenchymal
Clmp	0.349582	1.1932e-39	Mesenchymal
Lsm2	0.400122	1.71581e-39	Mesenchymal
Txndc17	0.622958	2.17604e-39	Mesenchymal
Commd2	0.445498	2.40276e-39	Mesenchymal
Gdi2	0.357893	3.50761e-39	Mesenchymal
Plec	0.586219	3.71219e-39	Mesenchymal
Lrrc15	2.3222	4.1271e-39	Mesenchymal
Pak1ip1	0.316836	4.54982e-39	Mesenchymal
Sar1a	0.501028	6.22457e-39	Mesenchymal
Snx7	0.302041	7.28128e-39	Mesenchymal
P3h1	0.526594	7.59753e-39	Mesenchymal
Rexo2	0.585974	9.87475e-39	Mesenchymal
Srp72	0.59911	1.27398e-38	Mesenchymal
Usp47	0.292406	1.76823e-38	Mesenchymal
Itgb1	0.343055	2.63387e-38	Mesenchymal
Ogdh	0.358716	2.82279e-38	Mesenchymal
Eif4g2	0.269179	2.93289e-38	Mesenchymal
Tceal9	0.52674	3.005e-38	Mesenchymal
Mapkapk2	0.423969	6.65244e-38	Mesenchymal
Ap2m1	0.482546	6.80334e-38	Mesenchymal
Cks1b	0.41514	8.952e-38	Mesenchymal
Tnc	2.42723	1.01866e-37	Mesenchymal
Ndufa9	0.293478	1.15864e-37	Mesenchymal
Sin3b	0.738346	1.2708e-37	Mesenchymal
Rian	0.483475	1.34619e-37	Mesenchymal
Map2k3	0.311498	1.51223e-37	Mesenchymal
Mrpl11	0.268521	2.40418e-37	Mesenchymal
Myo1c	0.279727	3.60086e-37	Mesenchymal
Sh3glb1	0.519885	3.78407e-37	Mesenchymal
Tspan6	0.316111	3.99197e-37	Mesenchymal
Wdr1	0.709864	4.24829e-37	Mesenchymal
Mrpl28	0.638887	4.33814e-37	Mesenchymal
Myh10	0.340119	4.83739e-37	Mesenchymal
Surf4	0.70885	5.74212e-37	Mesenchymal
Psmb6	0.663247	7.26223e-37	Mesenchymal
Loxl3	0.369912	8.77251e-37	Mesenchymal
Pkig	0.290417	1.23181e-36	Mesenchymal
Dpp3	0.284581	1.27834e-36	Mesenchymal
Prmt1	0.651527	1.80069e-36	Mesenchymal
Mydgf	0.70845	2.07254e-36	Mesenchymal
Yaf2	0.314877	2.68686e-36	Mesenchymal
Emc8	0.287953	2.7701e-36	Mesenchymal
Tfdp1	0.27348	2.77443e-36	Mesenchymal
Bmp11	0.378976	3.35849e-36	Mesenchymal
Actr3	0.634415	3.97481e-36	Mesenchymal
Eif3h	0.576433	4.26308e-36	Mesenchymal
Ube4b	0.252616	4.28091e-36	Mesenchymal
Copz2	0.428409	6.08423e-36	Mesenchymal
Vdac2	0.612159	6.53806e-36	Mesenchymal
Rcn1	0.51194	7.04083e-36	Mesenchymal
Ing1	0.311586	9.57555e-36	Mesenchymal
Pgp	0.357222	1.31314e-35	Mesenchymal
Parl	0.306292	1.61978e-35	Mesenchymal
Nop58	0.372957	1.63176e-35	Mesenchymal
Pdzd11	0.446281	1.69952e-35	Mesenchymal
Dpysl3	0.651648	2.99765e-35	Mesenchymal
Cct2	0.715069	3.7747e-35	Mesenchymal
Stxbp3	0.302061	3.81973e-35	Mesenchymal
Siva1	0.619706	4.677e-35	Mesenchymal
Sparc	0.412005	7.13819e-35	Mesenchymal
Minpp1	0.25523	8.94492e-35	Mesenchymal
Psma4	0.757291	9.23386e-35	Mesenchymal
Pcna	0.349947	1.46906e-34	Mesenchymal
Elp5	0.26486	1.49626e-34	Mesenchymal
Timm23	0.706552	1.84496e-34	Mesenchymal
Eif1ax	0.758832	2.19813e-34	Mesenchymal
Ppp1ca	0.595651	3.12329e-34	Mesenchymal
Map4k4	0.74543	3.8561e-34	Mesenchymal
Lgmn	0.557638	4.24187e-34	Mesenchymal
Cyb5b	0.325828	4.52821e-34	Mesenchymal
Dap	0.383016	5.24781e-34	Mesenchymal
Tspo	0.413109	5.79453e-34	Mesenchymal
Plaat3	0.527445	8.35158e-34	Mesenchymal
Psma3	0.5172	1.19045e-33	Mesenchymal
Eif2s1	0.497336	1.2938e-33	Mesenchymal
Phf5a	0.704098	1.30658e-33	Mesenchymal
Mrpl21	0.332622	1.33728e-33	Mesenchymal
Pigs	0.257554	1.87305e-33	Mesenchymal
Sod2	0.953944	2.23342e-33	Mesenchymal
Ywhah	0.703863	2.42606e-33	Mesenchymal
Vcl	0.402434	2.90128e-33	Mesenchymal
Flnc1	0.321578	3.39363e-33	Mesenchymal
Rtraf	0.595407	3.69337e-33	Mesenchymal
Sptlc2	0.362327	3.97157e-33	Mesenchymal
Lman1	0.756429	9.44126e-33	Mesenchymal
Ufd1	0.308425	9.57377e-33	Mesenchymal
Gnl1	0.405688	1.12313e-32	Mesenchymal
Nudt4	0.673588	1.34479e-32	Mesenchymal
Txnl4a	0.478824	1.70299e-32	Mesenchymal
Rnf4	0.317456	1.8823e-32	Mesenchymal
Fdx2	0.271007	2.6272e-32	Mesenchymal
Pgd	0.422916	2.91944e-32	Mesenchymal
Pxdn1	0.365146	3.2276e-32	Mesenchymal
Cyba	0.526049	3.31152e-32	Mesenchymal
Vcp	0.416233	4.63406e-32	Mesenchymal
Enah	0.424131	7.87031e-32	Mesenchymal
Kpnb1	0.73289	7.95041e-32	Mesenchymal
Sh3pxd2a	0.31073	9.45234e-32	Mesenchymal
Slc39a6	0.293607	1.23879e-31	Mesenchymal
Lsm12	0.351837	1.73496e-31	Mesenchymal
Jagn1	0.352765	3.00805e-31	Mesenchymal
Eef1akmt1	0.439053	3.25994e-31	Mesenchymal
Selenoh	0.659348	3.48678e-31	Mesenchymal
Necap2	0.302121	3.99394e-31	Mesenchymal
Crabp1	1.78537	4.06533e-31	Mesenchymal
Smarcc1	0.361636	6.31904e-31	Mesenchymal
Atp5a1	0.43077	7.14548e-31	Mesenchymal
Lyar	0.268114	9.19701e-31	Mesenchymal
Akt1s1	0.39158	1.00458e-30	Mesenchymal
Lap3	0.538718	1.06712e-30	Mesenchymal
Ctsh	0.317358	1.13244e-30	Mesenchymal
C1qtnf6	0.694218	1.26452e-30	Mesenchymal
Gpx7	0.780595	2.60239e-30	Mesenchymal
Tmem123	0.563835	2.95014e-30	Mesenchymal
Snrpa1	0.377132	2.99757e-30	Mesenchymal
Nsg1	0.356556	3.16754e-30	Mesenchymal
Tomm20	0.767322	3.26946e-30	Mesenchymal
Gpat4	0.34759	3.82377e-30	Mesenchymal
Lrrc42	0.29038	4.03995e-30	Mesenchymal
Carm1	0.277307	5.1646e-30	Mesenchymal
Ipo5	0.372532	5.4914e-30	Mesenchymal
Tubb4b	0.748848	6.45937e-30	Mesenchymal
Prdx4	0.722981	6.99445e-30	Mesenchymal
Rai14	0.434884	7.14892e-30	Mesenchymal
Msx1	0.251639	7.84588e-30	Mesenchymal
Irf3	0.264076	8.64883e-30	Mesenchymal
Swi5	0.42603	9.90145e-30	Mesenchymal
Nudcd2	0.616725	1.34208e-29	Mesenchymal
Eif6	0.909452	1.92756e-29	Mesenchymal
Ubfd1	0.300402	2.23625e-29	Mesenchymal
Bex3	0.621784	2.2481e-29	Mesenchymal
Pdlim7	0.780529	2.87101e-29	Mesenchymal
Rabl6	0.342201	2.97166e-29	Mesenchymal
Rpl15	0.756914	3.25323e-29	Mesenchymal
Gsr	0.394952	3.59048e-29	Mesenchymal
Tars	0.380773	3.60149e-29	Mesenchymal
Ngp	1.08765	4.47529e-29	Mesenchymal
Cxcl5	2.79997	4.91989e-29	Mesenchymal
Eif4e2	0.817586	5.22016e-29	Mesenchymal
Dhrs4	0.349628	5.7103e-29	Mesenchymal
Ranbp1	0.809426	5.93578e-29	Mesenchymal
Hmbs	0.256295	6.36896e-29	Mesenchymal
Maged1	0.31895	6.65061e-29	Mesenchymal
Epb41l3	0.289806	8.96498e-29	Mesenchymal
Psma7	0.701772	9.08e-29	Mesenchymal
Dnajc15	0.293863	9.64121e-29	Mesenchymal
Gmppb	0.324	1.00646e-28	Mesenchymal
Slc30a7	0.360677	1.6784e-28	Mesenchymal
mt-Atp6	0.417071	1.8192e-28	Mesenchymal
Mpg	0.350453	2.80571e-28	Mesenchymal
Cdkn2d	0.325036	4.14354e-28	Mesenchymal
Eva1b	0.467366	5.05661e-28	Mesenchymal
Uggt1	0.261348	5.12693e-28	Mesenchymal
Srpk1	0.378319	8.40305e-28	Mesenchymal
Atp5f1	0.618357	9.72113e-28	Mesenchymal
Capg	0.493861	1.30786e-27	Mesenchymal
Psmb1	0.675221	1.60429e-27	Mesenchymal
Mrps11	0.259182	2.74486e-27	Mesenchymal
9130401M01Rik	0.263094	2.83786e-27	Mesenchymal
Nsun2	0.333901	2.92661e-27	Mesenchymal
Tomm70a	0.338175	3.09744e-27	Mesenchymal
Emp2	0.296306	3.10976e-27	Mesenchymal
Trappc5	0.359371	3.40231e-27	Mesenchymal
Ptpn1	0.262841	3.4425e-27	Mesenchymal
Uri1	0.314895	3.46654e-27	Mesenchymal
Glrx5	0.741532	4.18691e-27	Mesenchymal
Nme2	0.9651	4.30129e-27	Mesenchymal
Dok1	0.278495	4.56502e-27	Mesenchymal
Col3a11	0.905861	5.11614e-27	Mesenchymal
Trim27	0.33126	5.26563e-27	Mesenchymal
Dnm3os	0.253163	5.59147e-27	Mesenchymal
Eif4ebp1	0.79186	5.69121e-27	Mesenchymal
Hdlbp	0.768179	8.97663e-27	Mesenchymal
Actr1b	0.334583	9.94967e-27	Mesenchymal
AI506816	0.536031	1.12177e-26	Mesenchymal
Ccdc34	0.366864	1.44636e-26	Mesenchymal
Prelid1	0.878042	1.50542e-26	Mesenchymal
Gtf2e2	0.387959	1.87685e-26	Mesenchymal
Wdfy1	0.339198	1.93072e-26	Mesenchymal
Mrpl50	0.275028	2.75887e-26	Mesenchymal
Col4a1	0.580134	3.03766e-26	Mesenchymal
Arpc2	0.294043	3.28008e-26	Mesenchymal
Srgn	0.289409	3.4129e-26	Mesenchymal
Pgk1	0.840561	3.55342e-26	Mesenchymal
Tcerg1	0.389775	4.57499e-26	Mesenchymal
Nans	0.717443	4.8181e-26	Mesenchymal
B9d1	0.275714	5.02792e-26	Mesenchymal
Atp5g2	0.2985	6.13979e-26	Mesenchymal
Tmed9	0.606895	7.58505e-26	Mesenchymal
Gnl3	0.328005	7.80833e-26	Mesenchymal
Atp5c1	0.449038	8.80819e-26	Mesenchymal
Rpl8	0.608706	1.11332e-25	Mesenchymal
Kdelr3	0.871477	1.18632e-25	Mesenchymal
Dkk3	0.336367	1.34498e-25	Mesenchymal
Nnmt	0.506947	1.43609e-25	Mesenchymal
Crip2	0.39565	1.82405e-25	Mesenchymal
Arpc3	0.669691	2.05496e-25	Mesenchymal
Anp32b	0.863825	2.1485e-25	Mesenchymal
Aprt	0.90387	2.41598e-25	Mesenchymal
Serp1	0.92796	2.92371e-25	Mesenchymal
Aimp2	0.251977	3.53198e-25	Mesenchymal
Gars	0.856667	5.25227e-25	Mesenchymal
Tomm40	0.557504	6.89901e-25	Mesenchymal
Tgfb2	0.441229	7.9173e-25	Mesenchymal
Samd4	0.278912	1.00575e-24	Mesenchymal
Srm	0.730225	1.1575e-24	Mesenchymal
Tpi1	0.835405	1.21897e-24	Mesenchymal
Rps3	0.713847	1.50343e-24	Mesenchymal
Ykt6	0.270684	2.70642e-24	Mesenchymal
Mdh2	0.937445	2.73652e-24	Mesenchymal
Dcakd	0.492394	3.88423e-24	Mesenchymal
Adam19	0.252266	4.99834e-24	Mesenchymal
Dad1	0.496976	5.14538e-24	Mesenchymal
Cnn3	0.457987	6.35664e-24	Mesenchymal
Timm50	0.552892	8.06153e-24	Mesenchymal
Nasp	0.282501	9.22265e-24	Mesenchymal
Ninj1	0.494154	9.44626e-24	Mesenchymal
Slc31a1	0.455946	1.47736e-23	Mesenchymal
Adgra3	0.279108	1.87292e-23	Mesenchymal
Smap2	0.279944	1.89184e-23	Mesenchymal
Tmem189	0.422207	2.2204e-23	Mesenchymal
Rap1gds1	0.34122	2.64889e-23	Mesenchymal
Rplp0	0.603552	3.84206e-23	Mesenchymal
Nus1	0.41504	4.73949e-23	Mesenchymal
Nip7	0.483669	4.92335e-23	Mesenchymal
Tuba1c	0.252832	5.98327e-23	Mesenchymal
Cox5a	0.886018	6.29332e-23	Mesenchymal
Ube2f	0.449059	8.38719e-23	Mesenchymal
Rps19bp1	0.267567	1.00802e-22	Mesenchymal
Pafah1b3	0.336636	1.06066e-22	Mesenchymal
Ubald1	0.253361	1.10552e-22	Mesenchymal
Nhp2	0.656542	1.37731e-22	Mesenchymal
Rictor	0.270905	1.57114e-22	Mesenchymal
Atg5	0.364744	1.7878e-22	Mesenchymal
Sox4	0.34512	2.13531e-22	Mesenchymal
Mrfap1	0.264	2.91988e-22	Mesenchymal
Ifi30	0.776533	3.29666e-22	Mesenchymal
Pcsk5	0.260299	3.36258e-22	Mesenchymal
Atp5d	0.373646	4.29921e-22	Mesenchymal
Gadd45b	0.268277	5.04342e-22	Mesenchymal
Glipr21	0.60731	5.0455e-22	Mesenchymal
Pip5k1a	0.252067	5.67634e-22	Mesenchymal
Casp6	0.260792	6.9936e-22	Mesenchymal
Rpl10a	0.837432	7.22644e-22	Mesenchymal
Smarca4	0.435644	7.53403e-22	Mesenchymal
Ywhae	0.515948	8.52662e-22	Mesenchymal
Elk3	0.305861	8.58068e-22	Mesenchymal
Rfc2	0.432513	1.00418e-21	Mesenchymal
Rrp7a	0.384808	1.0207e-21	Mesenchymal
Capzb	0.635014	1.12659e-21	Mesenchymal
Syngr2	0.442842	1.20635e-21	Mesenchymal
Fkbp10	0.816039	1.21406e-21	Mesenchymal
Vmp1	1.00791	1.38686e-21	Mesenchymal
Elp3	0.303401	1.49547e-21	Mesenchymal
Urm1	0.256801	2.01825e-21	Mesenchymal
Ppia	0.587978	2.34273e-21	Mesenchymal
Nme1	0.837332	2.58904e-21	Mesenchymal
Neat1	0.340793	3.04024e-21	Mesenchymal
Rpl7	0.703447	3.08731e-21	Mesenchymal
Dennd4a	0.250974	3.61748e-21	Mesenchymal
Ahsa2	0.289736	6.27835e-21	Mesenchymal
Odc1	0.845648	6.38623e-21	Mesenchymal
Atp5b	0.669112	1.50971e-20	Mesenchymal
Rac3	0.254038	1.57395e-20	Mesenchymal
Eif2b2	0.286539	1.9015e-20	Mesenchymal
Rack1	1.06053	1.96445e-20	Mesenchymal
Ssr2	0.839924	1.96784e-20	Mesenchymal
Stx18	0.301933	2.03159e-20	Mesenchymal
Gar1	0.250595	2.27218e-20	Mesenchymal
Cthrc1	2.05604	2.80377e-20	Mesenchymal
Tmem120a	0.359611	2.93636e-20	Mesenchymal
Gask1b	0.270218	3.90451e-20	Mesenchymal
Vasp	0.647116	3.92793e-20	Mesenchymal
Bhlhe40	0.308632	5.5954e-20	Mesenchymal
Pmvk	0.251548	6.26058e-20	Mesenchymal
Me1	0.375144	8.98253e-20	Mesenchymal
Col4a2	0.381415	9.34491e-20	Mesenchymal
Srpx2	0.394582	9.47615e-20	Mesenchymal
Kdelr2	0.444932	1.13946e-19	Mesenchymal
Manf	0.811038	1.15857e-19	Mesenchymal
Evl	0.258146	1.21554e-19	Mesenchymal
Pebp1	0.53855	1.40767e-19	Mesenchymal
Inppl1	0.271789	1.72381e-19	Mesenchymal
Lxn	0.574881	1.89666e-19	Mesenchymal
Ube2s	0.971776	3.5517e-19	Mesenchymal
Smn1	0.373274	4.69614e-19	Mesenchymal
Mtap	0.264944	4.85537e-19	Mesenchymal
Mif	0.824472	4.98131e-19	Mesenchymal
Phlda3	0.698995	5.69281e-19	Mesenchymal
Nfkb2	0.26569	5.83744e-19	Mesenchymal
Coq7	0.278671	6.12175e-19	Mesenchymal
Tubb2b1	0.518095	8.25886e-19	Mesenchymal
Yipf6	0.339296	8.84507e-19	Mesenchymal
Bak1	0.515707	9.86371e-19	Mesenchymal
Tubb61	0.65124	1.40086e-18	Mesenchymal
Nolc1	0.336215	1.69209e-18	Mesenchymal
Aopep	0.319664	1.90705e-18	Mesenchymal
Lrrc59	1.01974	1.9838e-18	Mesenchymal
Txnrd1	0.429359	2.0323e-18	Mesenchymal
Tmem164	0.34191	2.28241e-18	Mesenchymal
Tpt1	0.425575	2.48151e-18	Mesenchymal
Fam129b	0.256129	2.97813e-18	Mesenchymal
Atp6v0c	0.561368	3.78962e-18	Mesenchymal
Mrto4	0.453602	6.82852e-18	Mesenchymal
Serpinb1a	0.300683	7.97e-18	Mesenchymal
Marcksl1	0.622704	8.31169e-18	Mesenchymal
P4ha2	0.654774	8.80225e-18	Mesenchymal
Nxt1	0.264964	9.15426e-18	Mesenchymal
Clta	0.668626	1.32642e-17	Mesenchymal
Hacd1	0.893502	1.40809e-17	Mesenchymal
Fdps	0.702278	1.4902e-17	Mesenchymal
Slc35e1	0.348121	1.71508e-17	Mesenchymal
Ak6	0.29433	1.71969e-17	Mesenchymal
Col5a31	0.720033	2.00799e-17	Mesenchymal
Dnajc2	0.569323	2.17584e-17	Mesenchymal
Dnajc9	0.303837	2.20028e-17	Mesenchymal
Rpl19	0.569251	2.46628e-17	Mesenchymal
Tmed3	0.501038	4.94175e-17	Mesenchymal
Hif1a	1.03298	5.26343e-17	Mesenchymal
Imp4	0.337817	8.60097e-17	Mesenchymal
Akr1a1	0.584051	9.34915e-17	Mesenchymal
Myh9	1.01879	1.81064e-16	Mesenchymal
Ppil1	0.337868	1.86334e-16	Mesenchymal
Ssr4	0.420413	2.3386e-16	Mesenchymal
Apoo	0.262065	2.99839e-16	Mesenchymal
Ddx39	0.642711	3.21161e-16	Mesenchymal
Sh3kbp1	0.393673	4.05137e-16	Mesenchymal
Apex1	0.373405	4.11101e-16	Mesenchymal
Limd2	0.545715	4.50932e-16	Mesenchymal
Atp2b4	0.338362	4.90346e-16	Mesenchymal
Msmo1	0.251647	6.03793e-16	Mesenchymal
Chsy1	0.406508	6.97435e-16	Mesenchymal
Rps9	0.729568	9.38193e-16	Mesenchymal
Crlf2	0.272472	9.98819e-16	Mesenchymal
Phgdh	0.458043	1.09461e-15	Mesenchymal
Rflnb	0.257505	1.09753e-15	Mesenchymal
Palld	0.927793	1.13734e-15	Mesenchymal
Dctpp1	0.325079	1.21787e-15	Mesenchymal
C1qtnf12	0.315648	2.04061e-15	Mesenchymal
Afg3l2	0.286361	2.12268e-15	Mesenchymal
Fads3	0.492138	4.16678e-15	Mesenchymal
Rab31	0.256593	4.22713e-15	Mesenchymal
Ciapin1	0.32191	4.4224e-15	Mesenchymal
Eif2b1	0.290926	6.04205e-15	Mesenchymal
Prpf31	0.268897	6.29394e-15	Mesenchymal
Cdr2	0.342647	6.52925e-15	Mesenchymal
Tmem97	0.75502	6.95941e-15	Mesenchymal
Gpx1	0.581296	7.68153e-15	Mesenchymal
Serpinh1	0.587338	9.04305e-15	Mesenchymal
Bloc1s2	0.319248	9.41498e-15	Mesenchymal
Spp1	0.878343	1.25094e-14	Mesenchymal
P4ha3	0.478249	1.28291e-14	Mesenchymal
Pgam1	0.916372	1.7384e-14	Mesenchymal
Rps3a1	0.468772	1.8506e-14	Mesenchymal
Cp	0.491633	1.93095e-14	Mesenchymal
Rpl3	0.769426	1.93589e-14	Mesenchymal
Ak2	0.770619	1.97057e-14	Mesenchymal
Dstn	0.6248	2.02047e-14	Mesenchymal
Pdia5	0.494819	2.46997e-14	Mesenchymal
Thyn1	0.348303	2.69907e-14	Mesenchymal
Arhgdib	0.666539	2.71135e-14	Mesenchymal
Bzw2	0.500621	3.01341e-14	Mesenchymal
Glrx	0.403537	4.29209e-14	Mesenchymal
Rwdd4a	0.266928	4.5785e-14	Mesenchymal
Nr2c2ap	0.281121	4.60286e-14	Mesenchymal
Hsp90aa1	1.06358	5.61806e-14	Mesenchymal
Mapk6	0.418475	6.84605e-14	Mesenchymal
Mras	0.250756	8.0241e-14	Mesenchymal
Acp5	0.41752	1.30209e-13	Mesenchymal
Dusp12	0.337004	1.34619e-13	Mesenchymal
Fam49b	0.514985	1.45074e-13	Mesenchymal
Clic1	0.67118	1.48116e-13	Mesenchymal
Pfn1	0.683468	1.81764e-13	Mesenchymal
Tgfb1	0.457318	2.14818e-13	Mesenchymal
Mak16	0.258755	2.41549e-13	Mesenchymal
Serpine2	0.29264	2.49137e-13	Mesenchymal
Fam98a	0.297984	2.70729e-13	Mesenchymal
Piezo1	0.317413	2.89815e-13	Mesenchymal
2023-09-09	0.695647	4.29527e-13	Mesenchymal
Myl6	0.599014	5.00885e-13	Mesenchymal
Dut	0.742314	5.90401e-13	Mesenchymal
Hspb1	0.397727	6.75892e-13	Mesenchymal
Lmnb1	0.320788	8.87927e-13	Mesenchymal
Vcan1	0.726318	9.54463e-13	Mesenchymal
Cdc42	0.307697	9.73385e-13	Mesenchymal
Mrps18b	0.513864	1.20332e-12	Mesenchymal
Dab2ip	0.273131	1.42497e-12	Mesenchymal
Impdh1	0.378439	1.93767e-12	Mesenchymal
Tead2	0.26087	2.39288e-12	Mesenchymal
Prr7	0.275341	2.41564e-12	Mesenchymal
Pitrm1	0.280921	2.73015e-12	Mesenchymal
Hmgb2	0.692244	3.44989e-12	Mesenchymal
Mtch1	0.346781	3.69337e-12	Mesenchymal
Ctbp2	0.276244	4.04733e-12	Mesenchymal
Upf3b	0.488257	4.22793e-12	Mesenchymal
Adpgk	0.523501	4.39025e-12	Mesenchymal
Ankrd54	0.281095	5.70635e-12	Mesenchymal
Hsp90ab1	0.736407	7.78801e-12	Mesenchymal
Hmgn1	0.490677	7.88977e-12	Mesenchymal
Ccn2	0.326193	9.02081e-12	Mesenchymal
Timm10	0.296202	1.40585e-11	Mesenchymal
H2afx	0.54351	1.66065e-11	Mesenchymal
Mmp14	1.06847	1.72761e-11	Mesenchymal
Prdx5	0.780396	1.91796e-11	Mesenchymal
Yrdc	0.509042	1.97465e-11	Mesenchymal
Cd276	0.499616	2.01232e-11	Mesenchymal
Tmed2	0.606417	2.42926e-11	Mesenchymal
Rrbp1	0.506398	3.15417e-11	Mesenchymal
Hmgcr	0.279879	3.66439e-11	Mesenchymal
Slc25a3	0.436934	7.35042e-11	Mesenchymal
Ppp1r14b1	0.386178	7.41791e-11	Mesenchymal
P4hb	0.841348	7.61565e-11	Mesenchymal
Rrm1	0.503268	7.72765e-11	Mesenchymal
Atxn1	0.323464	7.83385e-11	Mesenchymal
Mmp13	1.9907	8.04396e-11	Mesenchymal
Nsd2	0.263533	8.58268e-11	Mesenchymal
Reep5	0.60811	1.42758e-10	Mesenchymal
Ftsj3	0.285656	1.94603e-10	Mesenchymal
Fahd1	0.300564	1.98711e-10	Mesenchymal
Rpl18	0.468466	2.16631e-10	Mesenchymal
Ddit4	0.388405	2.28706e-10	Mesenchymal
Eif4a1	0.482656	2.46517e-10	Mesenchymal
Aen	0.263571	2.66232e-10	Mesenchymal
Actb	0.340249	2.77409e-10	Mesenchymal
Pno1	0.33206	2.79051e-10	Mesenchymal
Toe1	0.30119	2.86491e-10	Mesenchymal
Ctps	0.337095	3.24246e-10	Mesenchymal
Tm4sf1	1.22751	3.45402e-10	Mesenchymal
Hmox1	1.01399	3.70524e-10	Mesenchymal
Gnai2	0.313069	4.69932e-10	Mesenchymal
Slc25a5	1.03226	5.21939e-10	Mesenchymal
Rgs3	0.399111	5.39015e-10	Mesenchymal
Flna	1.04606	6.99388e-10	Mesenchymal
Sqle	0.256981	7.23964e-10	Mesenchymal
Cd3eap	0.335239	7.36351e-10	Mesenchymal
Eef1d	0.691755	8.7349e-10	Mesenchymal
Dera	0.298105	1.16732e-09	Mesenchymal
Rcc2	0.395075	1.31207e-09	Mesenchymal
Fhl2	0.328021	1.34248e-09	Mesenchymal
Arf1	0.513331	1.66096e-09	Mesenchymal
Bop1	0.275153	1.74058e-09	Mesenchymal
Tfpi21	0.326341	1.789e-09	Mesenchymal
Fkbp11	0.801969	1.91707e-09	Mesenchymal
Tpm2	2.18208	1.94772e-09	Mesenchymal
Cdkn2c	0.289611	2.33126e-09	Mesenchymal
Hspa8	0.645326	2.41893e-09	Mesenchymal
Plod2	0.944044	3.08123e-09	Mesenchymal
Nrep	0.688005	3.08258e-09	Mesenchymal
Csrp2	1.35187	3.08693e-09	Mesenchymal
Rnf19b	0.359745	4.52783e-09	Mesenchymal
Dot1l	0.322564	4.67974e-09	Mesenchymal
Zfp469	0.529716	6.16554e-09	Mesenchymal
Mthfd2	0.258303	6.81126e-09	Mesenchymal
Tmem192	0.339736	7.04406e-09	Mesenchymal
Prr5	0.395195	9.37398e-09	Mesenchymal
Adamts4	0.35579	9.4762e-09	Mesenchymal
Ddah1	1.50712	9.76029e-09	Mesenchymal
Prep	0.335892	1.04373e-08	Mesenchymal
Chst2	0.343156	1.05753e-08	Mesenchymal
Vamp5	0.413028	1.07915e-08	Mesenchymal
Nradd	0.425723	1.12433e-08	Mesenchymal
Pabpc1	0.431517	1.40286e-08	Mesenchymal
Ier3	0.57575	1.92273e-08	Mesenchymal
Mxd1	0.368195	1.93948e-08	Mesenchymal
Pfkl	0.530915	2.22048e-08	Mesenchymal
Meg31	0.446259	2.44624e-08	Mesenchymal
Pdia6	0.441351	2.67491e-08	Mesenchymal
Cdk2	0.302165	3.45509e-08	Mesenchymal
Rpl131	0.363571	3.81098e-08	Mesenchymal
Cyp51	0.592661	3.82066e-08	Mesenchymal
Slc39a14	0.618686	3.94026e-08	Mesenchymal
Rpl13a	0.579818	4.6519e-08	Mesenchymal
Thop1	0.299857	4.86209e-08	Mesenchymal
Calm2	0.365231	5.24127e-08	Mesenchymal
Fibin	0.871655	6.12215e-08	Mesenchymal
Bysl	0.336925	6.65406e-08	Mesenchymal
Myo5a	0.302375	1.27328e-07	Mesenchymal
Pmepa1	0.427514	1.33692e-07	Mesenchymal
Ptma	0.650271	1.50194e-07	Mesenchymal
Lhfpl2	0.31377	1.60984e-07	Mesenchymal
Rasal2	0.288318	1.78042e-07	Mesenchymal
Hbb-bt	0.413008	1.89888e-07	Mesenchymal
Tnn	1.32502	2.79653e-07	Mesenchymal
Pdgfa	0.55053	3.44448e-07	Mesenchymal
Ppic	0.585354	3.85151e-07	Mesenchymal
Fn11	0.649449	5.02018e-07	Mesenchymal
Gapdh	0.63399	5.18907e-07	Mesenchymal
Nr4a2	0.504368	6.36766e-07	Mesenchymal
Lrrc17	1.18063	6.41912e-07	Mesenchymal
Fbxo17	0.351683	7.2851e-07	Mesenchymal
Gpm6b	0.318614	9.04164e-07	Mesenchymal
Rpl14	0.547753	9.557e-07	Mesenchymal
Pxylp1	0.396503	9.7534e-07	Mesenchymal
Inf2	0.261235	1.46129e-06	Mesenchymal
Pdgfc	0.451471	1.49606e-06	Mesenchymal
Rangap1	0.255609	1.54594e-06	Mesenchymal
Edil3	0.549361	2.1063e-06	Mesenchymal
Got1	0.350087	2.18334e-06	Mesenchymal
Tmem176a	0.743802	2.36795e-06	Mesenchymal
Rpl12	0.838005	3.58679e-06	Mesenchymal
Nxn	1.16181	3.99116e-06	Mesenchymal
Cfl1	1.00334	4.162e-06	Mesenchymal
Eef1g	0.838286	4.32178e-06	Mesenchymal
Ccdc86	0.289882	4.75656e-06	Mesenchymal
Tnfrsf12a	0.662462	5.73233e-06	Mesenchymal
Enpp2	0.521224	6.64442e-06	Mesenchymal
Rcn3	0.276927	8.88433e-06	Mesenchymal
Fbln2	0.491956	9.45995e-06	Mesenchymal
Ezh2	0.296329	9.58165e-06	Mesenchymal
Asns	0.345644	1.07757e-05	Mesenchymal
Sms	0.307341	1.43766e-05	Mesenchymal
Coro1a	0.371667	1.5455e-05	Mesenchymal
Rgcc	0.650241	1.81269e-05	Mesenchymal
Smim3	0.418711	1.92218e-05	Mesenchymal
Vegfc	0.269891	2.43533e-05	Mesenchymal
Sorcs2	0.436658	2.66743e-05	Mesenchymal
Rfc4	0.270684	2.86931e-05	Mesenchymal
Col18a1	0.416233	3.66025e-05	Mesenchymal
Itga5	0.949012	4.19096e-05	Mesenchymal
Ostc	0.737894	4.24934e-05	Mesenchymal
Ifitm1	0.372979	5.03436e-05	Mesenchymal
Anapc15	0.302597	5.03989e-05	Mesenchymal
Rbp1	0.694672	5.65925e-05	Mesenchymal
Aldoa	0.599306	7.15626e-05	Mesenchymal
Lrrfip1	0.503624	7.72502e-05	Mesenchymal
Ccnd1	0.340475	8.21409e-05	Mesenchymal
Ltbp2	0.292498	8.79083e-05	Mesenchymal
Ran	1.21652	9.09835e-05	Mesenchymal
Csf2ra	0.288373	9.13834e-05	Mesenchymal
Rdh10	0.359789	9.35333e-05	Mesenchymal
Abracl	1.47395	0.000138771	Mesenchymal
Postn	1.51341	0.000156326	Mesenchymal
Actn1	0.960211	0.000237708	Mesenchymal
Megf6	0.476488	0.000256616	Mesenchymal
Ncf1	0.262478	0.000366419	Mesenchymal
Rangrf	0.321455	0.000373764	Mesenchymal
Wfdc21	0.333647	0.000502489	Mesenchymal
Tyms	0.444922	0.000553148	Mesenchymal
Rps51	0.412263	0.000577954	Mesenchymal
Pon3	0.278135	0.000610663	Mesenchymal
Rrad	0.318211	0.000674868	Mesenchymal
Acot7	0.311263	0.000716589	Mesenchymal
Ptk7	0.551722	0.000783381	Mesenchymal
Thbs1	0.627573	0.000816539	Mesenchymal
Nexn	0.294956	0.000888615	Mesenchymal
Cd44	0.859962	0.000933889	Mesenchymal
Tmem176b	0.396296	0.000996676	Mesenchymal
Rbp4	0.496352	0.00121923	Mesenchymal
Mgmt	0.414076	0.00126198	Mesenchymal
Lgals1	0.55931	0.00154132	Mesenchymal
Slc38a1	0.285646	0.00154418	Mesenchymal
Ifitm6	0.471547	0.0019409	Mesenchymal
Rasa3	0.323135	0.00208125	Mesenchymal
Ncam1	0.821588	0.00232928	Mesenchymal
Plaur	0.652541	0.00236413	Mesenchymal
Nfatc1	0.324763	0.00243467	Mesenchymal
Cyp1b1	0.457226	0.00323351	Mesenchymal
Rgs10	0.791736	0.00404533	Mesenchymal
Khdrbs3	0.341767	0.004914	Mesenchymal
Cnn2	0.965637	0.00509652	Mesenchymal
Rrp1b	0.326305	0.00637037	Mesenchymal
Smc4	0.841069	0.0069939	Mesenchymal
Gsto1	0.761857	0.00756559	Mesenchymal
Hba-a2	0.417342	0.00803204	Mesenchymal
Bok	0.607534	0.00845283	Mesenchymal
Gmfg	0.44575	0.0114546	Mesenchymal
Tbx18	0.385318	0.0120035	Mesenchymal
Rac2	0.373027	0.0131805	Mesenchymal
Baz1a	0.306233	0.0138341	Mesenchymal
Nrp2	0.417676	0.0207872	Mesenchymal
Myo1b	0.465272	0.0262293	Mesenchymal
Col11a1	0.580729	0.0279715	Mesenchymal
Pglyrp1	0.403866	0.0298123	Mesenchymal
Rgs2	0.268563	0.0333285	Mesenchymal
Gss	0.313788	0.0349568	Mesenchymal
Col5a2	0.951144	0.0370421	Mesenchymal
Lcp1	0.252899	0.0372146	Mesenchymal
Ckap4	1.07192	0.0389986	Mesenchymal
Fabp5	2.7404	0.0420187	Mesenchymal
Fscn1	1.1812	0.0616771	Mesenchymal
Smc2	0.475113	0.0743501	Mesenchymal
Col27a1	0.580999	0.0787875	Mesenchymal
Nectin2	0.339496	0.0849702	Mesenchymal
Rpl5	0.83551	0.0940257	Mesenchymal
Apoe	1.49954	0.107638	Mesenchymal
Nek6	0.520913	0.118052	Mesenchymal
Loxl2	1.5011	0.136146	Mesenchymal
Ybx1	0.660998	0.192582	Mesenchymal
Pmf1	0.393466	0.243744	Mesenchymal
Alox5ap	0.500264	0.317578	Mesenchymal
Slpi	0.252427	0.438771	Mesenchymal
C5ar1	0.255013	0.641567	Mesenchymal
Tubb5	0.955945	0.714238	Mesenchymal
Scx	0.508385	0.844488	Mesenchymal
Nt5dc2	0.976764	0.905586	Mesenchymal
Cd52	0.473303	0.933141	Mesenchymal
H2-Eb1	0.602159	1	Mesenchymal
Rpl6	0.308461	1	Mesenchymal
Capn6	0.495377	1	Mesenchymal
Col5a1	1.28235	1	Mesenchymal
Cybb	0.27277	1	Mesenchymal
Adam12	0.842529	1	Mesenchymal
mt-Nd1	0.27449	1	Mesenchymal
Cav1	0.683662	1	Mesenchymal
Arf5	0.574619	1	Mesenchymal
Selplg	0.335158	1	Mesenchymal
Laptm5	0.366757	1	Mesenchymal
Pakap.1	0.507035	1	Mesenchymal
Runx1	0.937328	1	Mesenchymal
Hbb-bs	0.67318	1	Mesenchymal
Tyrobp	0.602658	1	Mesenchymal
H2-Aa	0.735076	1	Mesenchymal
Ucp2	0.931825	1	Mesenchymal
Arpc1b1	0.575849	1	Mesenchymal
Ccl6	0.430045	1	Mesenchymal
Cox4i1	0.368072	1	Mesenchymal
Prdx1	0.602232	1	Mesenchymal
B4galnt1	0.471719	1	Mesenchymal
Mmp9	0.436855	1	Mesenchymal
Ly6c2	0.389676	1	Mesenchymal
Lmna	1.26355	1	Mesenchymal
Csrp1	1.96794	1	Mesenchymal
Bsg	0.29218	1	Mesenchymal
Tln2	0.630072	1	Mesenchymal
H3f3a	0.364163	1	Mesenchymal
Cd14	0.492468	1	Mesenchymal
Il1b	0.394939	1	Mesenchymal
Prtn3	0.771285	1	Mesenchymal
Wfdc17	0.44353	1	Mesenchymal
Prdx2	0.927704	1	Mesenchymal
Lyz2	1.6157	1	Mesenchymal
Fcer1g	0.777388	1	Mesenchymal
Rpl7a	0.450726	1	Mesenchymal
Bcat1	0.768298	1	Mesenchymal
Tpm1	1.28019	1	Mesenchymal
Lox	1.35561	1	Mesenchymal
Col6a3	1.78688	1	Mesenchymal
H3f3b	0.420142	1	Mesenchymal
Igfbp2	0.717608	1	Mesenchymal
Eef1b2	0.765721	1	Mesenchymal
Gabarap	0.515881	1	Mesenchymal
Col6a1	0.651176	1	Mesenchymal
Crabp2	0.753327	1	Mesenchymal
Mical2	0.574735	1	Mesenchymal
Ltf	0.537377	1	Mesenchymal
Apod	3.18368	5.78888e-191	Suture-Derived
Igfbp3	2.32421	4.15455e-176	Suture-Derived
Egfl6	1.89593	4.37516e-171	Suture-Derived
Gas6	1.90738	6.92403e-166	Suture-Derived
Col8a1	1.44574	4.14388e-145	Suture-Derived
Lepr	1.43075	6.46757e-143	Suture-Derived
Fbln1	1.64293	3.56593e-140	Suture-Derived
Cxcl14	2.12047	1.54724e-136	Suture-Derived
Cygb	2.01921	1.34406e-134	Suture-Derived
Ntf3	0.556713	5.40912e-128	Suture-Derived
Bmper	0.945205	5.14021e-124	Suture-Derived
Gpx3	1.5795	1.04351e-123	Suture-Derived
Angpt1	0.657526	1.16444e-114	Suture-Derived
Cd9	1.20103	2.69522e-113	Suture-Derived
Ccn5	1.44057	3.62449e-113	Suture-Derived
Ltbp4	1.54009	5.08414e-112	Suture-Derived
Smoc2	1.57917	4.50513e-111	Suture-Derived
Abca8a	1.21433	6.0439e-107	Suture-Derived
Gm49767	0.769004	1.71131e-106	Suture-Derived
Mgst3	0.966411	5.50088e-106	Suture-Derived
Adgrl2	0.749795	1.20274e-105	Suture-Derived
Podn	1.0649	3.20639e-103	Suture-Derived
Sfrp1	1.04319	5.30785e-103	Suture-Derived
Il11ra1	1.13195	4.11001e-101	Suture-Derived
Colec12	0.947715	8.58329e-101	Suture-Derived
Ngfr	0.596156	1.63804e-99	Suture-Derived
Cyp26b1	0.735518	1.68168e-97	Suture-Derived
Selenop	1.39456	2.39303e-96	Suture-Derived
Zfhx4	0.907104	2.59331e-96	Suture-Derived
Sfrp2	3.96041	2.74191e-95	Suture-Derived
Hopx	0.568772	4.41945e-95	Suture-Derived
Pik3r1	1.00615	2.50923e-93	Suture-Derived
Cdon	1.2892	2.8722e-93	Suture-Derived
C2	0.990683	1.78718e-92	Suture-Derived
Dact3	0.655212	3.35305e-92	Suture-Derived
Slc44a2	0.680438	8.8272e-92	Suture-Derived
C1s11	1.06231	1.69619e-88	Suture-Derived
Igfbp7	1.20596	1.44701e-85	Suture-Derived
Fxyd6	0.683244	4.31941e-85	Suture-Derived
Prrx2	0.650632	1.15448e-84	Suture-Derived
Fzd1	0.903372	3.98191e-84	Suture-Derived
Igf1	1.01441	5.53131e-84	Suture-Derived
Bicc1	0.832742	1.84475e-80	Suture-Derived
Serping11	1.12689	9.4577e-80	Suture-Derived
Ptger3	0.317606	9.69618e-80	Suture-Derived
Ednra	0.667488	2.70273e-78	Suture-Derived
Nfix	0.818078	2.33322e-77	Suture-Derived
Ndnf	0.689847	6.75428e-77	Suture-Derived
Mgp	0.457774	1.26391e-76	Suture-Derived
Itm2a	1.08307	9.39668e-76	Suture-Derived
Emp1	0.87177	2.46086e-75	Suture-Derived
Gas1	1.18271	1.03348e-74	Suture-Derived
Id2	0.785843	2.3262e-73	Suture-Derived
Gng8	0.550337	2.33074e-73	Suture-Derived
Fgf7	0.680514	1.24781e-72	Suture-Derived
Angpt4	0.769683	3.7606e-71	Suture-Derived
Ptger4	0.402198	6.68383e-71	Suture-Derived
Gm26771	0.597889	2.96889e-70	Suture-Derived
Gas5	0.738831	3.53419e-70	Suture-Derived
Igfbp4	1.44432	2.64038e-69	Suture-Derived
Prrx1	0.882234	4.75989e-69	Suture-Derived
Cdc42ep3	0.718979	4.86354e-69	Suture-Derived
Icam1	0.769257	4.99742e-69	Suture-Derived
Nid2	0.565595	6.07762e-69	Suture-Derived
Dkk31	0.505884	1.01223e-68	Suture-Derived
Pdgfrl	0.756538	1.21326e-68	Suture-Derived
Prlr	0.528338	1.36432e-68	Suture-Derived
Slc1a3	0.570931	4.38076e-68	Suture-Derived
Ism1	0.844742	1.99173e-67	Suture-Derived
Zfhx3	0.727618	4.02548e-67	Suture-Derived
Igf2	1.28275	6.71033e-67	Suture-Derived
Crispld2	0.84056	2.27476e-66	Suture-Derived
Cav11	0.442065	6.59357e-66	Suture-Derived
Il6st	0.707507	7.1119e-66	Suture-Derived
Dkk2	0.737807	7.42439e-66	Suture-Derived
Mafb	0.89939	1.37101e-65	Suture-Derived
Epha4	0.4663	5.54289e-65	Suture-Derived
Lhfp	0.633507	2.28736e-64	Suture-Derived
Ptprd	0.734018	4.44437e-64	Suture-Derived
Nfib	0.794849	6.5572e-64	Suture-Derived
Dab2	0.845804	2.14659e-63	Suture-Derived
Zic1	0.927256	2.89631e-63	Suture-Derived
Zfp503	0.551579	9.567e-63	Suture-Derived
Edil31	0.450569	2.26209e-62	Suture-Derived
Gja1	0.78955	3.60112e-62	Suture-Derived
Plpp1	0.55032	2.55853e-61	Suture-Derived
Nog	0.670652	3.14251e-61	Suture-Derived
Pcolce	0.717021	1.01511e-60	Suture-Derived
Tns3	0.512243	1.5858e-60	Suture-Derived
Nbl1	1.394	1.76447e-60	Suture-Derived
Meis2	0.631511	3.69574e-60	Suture-Derived
Ptn	1.12909	1.16695e-59	Suture-Derived
Rspo1	0.353461	2.72863e-59	Suture-Derived
Armh4	0.344591	5.70671e-59	Suture-Derived
Gm28875	0.470303	3.77192e-58	Suture-Derived
Slit3	0.847859	3.91699e-58	Suture-Derived
Fbln21	1.11368	1.82439e-57	Suture-Derived
Scarf2	0.521678	2.3203e-57	Suture-Derived
Pth1r	0.626984	4.31609e-57	Suture-Derived
Prelp	1.02693	9.06659e-57	Suture-Derived
Tmem176b1	0.631592	1.0318e-56	Suture-Derived
Gpc31	1.19066	2.79137e-56	Suture-Derived
Epha3	0.51959	3.11286e-56	Suture-Derived
Bcl11b	0.295738	3.97695e-56	Suture-Derived
Abi3bp	0.925656	2.19205e-55	Suture-Derived
Clec11a	0.379077	2.73936e-55	Suture-Derived
Fgf9	0.301565	3.61151e-55	Suture-Derived
Mbnl1	0.60273	6.42061e-55	Suture-Derived
Ppl	0.448147	9.75793e-55	Suture-Derived
Slit2	0.641237	1.16938e-54	Suture-Derived
Col8a2	0.859693	1.73136e-53	Suture-Derived
Ifitm2	0.577119	2.5494e-53	Suture-Derived
F3	0.726207	5.29279e-53	Suture-Derived
Palld1	0.416905	8.60807e-53	Suture-Derived
Fth1	0.630414	9.92884e-53	Suture-Derived
Pltp	0.558683	1.44736e-52	Suture-Derived
Cped1	0.532257	2.44111e-52	Suture-Derived
Col4a11	0.45132	3.2136e-52	Suture-Derived
Mme	0.395484	4.18993e-52	Suture-Derived
Cat	1.06901	7.33424e-52	Suture-Derived
Dcn1	1.08731	1.70119e-51	Suture-Derived
Steap4	0.511295	2.16325e-51	Suture-Derived
C1ra1	0.726742	3.14876e-51	Suture-Derived
Tnmd	1.70073	5.66211e-51	Suture-Derived
Lum	0.968436	9.67576e-51	Suture-Derived
Ecrg4	0.473248	1.0326e-50	Suture-Derived
Twist1	0.657664	1.69468e-50	Suture-Derived
Col4a21	0.404397	2.48219e-50	Suture-Derived
Fmo1	0.488203	2.92119e-50	Suture-Derived
Pdzrn3	0.352145	7.39367e-50	Suture-Derived
Tbxa2r	0.28649	3.5976e-49	Suture-Derived
2410006H16Rik	0.606278	1.09403e-48	Suture-Derived
Angptl1	0.77445	4.92593e-48	Suture-Derived
Tenm3	0.283922	5.60446e-48	Suture-Derived
Cpxm2	0.874911	7.4636e-48	Suture-Derived
Setbp1	0.444712	9.15952e-48	Suture-Derived
Gm26802	0.615616	1.50474e-47	Suture-Derived
Rassf2	0.485485	5.61112e-47	Suture-Derived
mt-Nd4l	0.646973	7.1413e-47	Suture-Derived
Klf5	0.444335	7.77642e-47	Suture-Derived
Meox2	0.712111	8.06613e-47	Suture-Derived
Gnas	0.906082	1.13939e-46	Suture-Derived
Zfp36l2	0.534708	1.16137e-46	Suture-Derived
Lrp6	0.523296	1.27421e-46	Suture-Derived
Calm3	0.412877	1.78056e-46	Suture-Derived
Plxdc21	0.621724	2.13293e-46	Suture-Derived
Adgrg6	0.354191	5.43784e-46	Suture-Derived
Aspn	0.865461	6.68696e-46	Suture-Derived
Akap13	0.472119	1.6488e-45	Suture-Derived
Aplp2	0.503964	4.78202e-45	Suture-Derived
Peg3	0.549184	6.49214e-45	Suture-Derived
Htra1	0.677848	1.24848e-44	Suture-Derived
[truncated: 1,739 more rows]

## Sheet: Fig.2E
	avg_log2FC	p_val_adj	cluster
Clec3b	2.82459	6.08697e-70	1
Ly6c1	2.95633	6.0103e-68	1
Gsn	2.37445	5.74873e-63	1
Ly6a	2.35532	4.88803e-61	1
Dpep1	2.02469	3.34805e-56	1
Tnxb	1.75162	2.84395e-54	1
Pi16	2.65539	1.10868e-52	1
Ms4a4d	1.37114	1.56706e-48	1
Ecm1	1.80701	2.16276e-47	1
Entpd2	1.49456	9.51872e-45	1
Mfap5	1.50666	5.23138e-42	1
Ntrk2	1.6292	7.5988e-42	1
Cd248	1.52898	2.76102e-41	1
Efemp1	1.85683	1.54104e-40	1
Mgst1	1.31649	4.39477e-40	1
Emilin2	1.11288	2.46389e-39	1
S100a6	1.07201	5.60805e-39	1
Lbp	1.8149	7.63003e-39	1
Cygb	1.34557	2.03377e-38	1
Cd34	1.65827	1.80306e-37	1
Igfbp4	1.38015	2.40754e-37	1
Igfbp6	1.59754	2.84643e-37	1
Vim	0.996552	2.33851e-36	1
Ccl11	2.17246	2.82558e-36	1
Ifi211	1.08299	6.99905e-36	1
Ifitm3	1.05062	2.09435e-35	1
Ntn1	1.0687	1.11503e-34	1
Fbln2	1.34059	1.53857e-34	1
S100a10	1.05124	4.31673e-34	1
Selenop	1.10366	7.80689e-34	1
Cadm3	1.0364	1.52623e-33	1
Cav1	1.25584	3.72826e-33	1
Ltbp4	1.40324	5.29486e-33	1
Slc1a5	0.995093	2.65899e-32	1
Htra3	1.21756	6.30372e-32	1
Osr2	1.10068	6.98727e-32	1
Ramp2	1.3497	1.14049e-31	1
Pcolce2	1.47058	1.61404e-31	1
Ifi205	0.920957	3.77675e-31	1
Sned1	1.30973	1.02987e-30	1
Ly6e	1.03379	3.8133e-30	1
Col6a6	0.899281	4.0497e-30	1
Adamts5	1.36392	1.4015e-29	1
Mndal	0.961084	1.62722e-29	1
Ifi203	0.982008	1.18752e-27	1
Slc43a3	1.06171	2.69944e-27	1
Ifi204	0.892349	5.81218e-27	1
Man1a	0.990421	9.78058e-27	1
Rnase4	0.883619	2.1573e-26	1
Capg	1.0155	3.34432e-26	1
Cxcl12	1.35513	4.94145e-26	1
Scara5	1.06283	5.54247e-26	1
Fgl2	1.15684	1.17575e-25	1
Fbn1	1.14696	3.40491e-25	1
Ebf1	0.941198	4.13981e-25	1
Col14a1	1.12043	6.31699e-25	1
Sod3	1.05195	7.07435e-25	1
Plac8	1.66671	1.44551e-24	1
Itm2a	1.06979	1.9847e-24	1
AW112010	0.888657	2.06076e-24	1
Col5a3	1.11667	4.33168e-24	1
Slfn5	0.93537	4.35935e-24	1
Pdgfra	0.85271	4.38098e-24	1
Abca8a	1.06477	4.49836e-24	1
Vegfa	1.07507	5.2606e-24	1
Xdh	0.846638	2.43679e-23	1
C3	1.83302	2.54578e-23	1
Gstm1	0.871962	3.26255e-23	1
Sparcl1	1.4288	3.57373e-23	1
Medag	0.847165	9.88082e-23	1
Dpt	1.62431	1.15743e-22	1
Igf1	0.94241	2.84707e-22	1
Heg1	1.03385	3.48453e-22	1
Ifi207	0.657278	3.94752e-22	1
Slit3	0.884489	4.81585e-22	1
Spon2	0.761626	8.78062e-22	1
Tmem158	1.59074	9.20714e-22	1
Kitl	0.74996	1.81485e-21	1
Cdon	0.850111	1.41127e-20	1
Trim47	0.671838	1.64773e-20	1
Ifi27l2a	1.3384	2.16758e-20	1
Tril	0.568101	4.55777e-20	1
Axl	0.863233	5.73222e-20	1
C1s1	0.732098	1.0052e-19	1
Tmsb10	0.656323	1.0197e-19	1
Lepr	1.13985	3.68539e-19	1
Fst	0.925787	5.59484e-19	1
Sema3c	0.847706	1.613e-18	1
Col15a1	0.816305	2.03403e-18	1
Scara3	0.809568	3.19014e-18	1
Myoc	2.50447	3.32789e-18	1
Celf2	0.754067	4.18375e-18	1
Efhd1	0.715439	6.10159e-18	1
Cavin2	0.694479	6.62454e-18	1
Serpinb6a	0.906932	8.2138e-18	1
Igfbp3	1.73162	1.80101e-17	1
Klf4	0.989863	2.19716e-17	1
Rhoj	0.721993	2.23474e-17	1
Tmeff2	0.598897	2.88093e-17	1
Ace	0.770266	8.64149e-17	1
Marcks	0.697368	1.09085e-16	1
Dpp4	0.766799	1.26192e-16	1
Itih5	0.781177	1.38151e-16	1
Prnp	0.814254	2.17783e-16	1
Il6st	0.749392	2.57262e-16	1
Tpt1	0.445823	4.31158e-16	1
Rpl39	0.500451	4.8992e-16	1
Cavin1	0.769165	5.24358e-16	1
Fam102b	0.745122	6.0219e-16	1
Anxa3	0.939555	7.17119e-16	1
Sptbn1	0.612519	7.76786e-16	1
Add3	0.684594	8.14928e-16	1
Ahr	0.470577	9.35321e-16	1
Slco2a1	0.679674	1.20755e-15	1
Gas7	0.582328	1.37556e-15	1
Galnt15	0.521385	2.71251e-15	1
Ifi47	0.800547	3.33444e-15	1
Lgals3	0.970243	3.57961e-15	1
Col3a1	1.01527	4.16838e-15	1
Tspan11	0.68307	6.24359e-15	1
Ndrg1	0.776874	7.71904e-15	1
Ppl	0.631206	7.82435e-15	1
Rtl3	0.492229	8.69728e-15	1
Osr1	0.571958	9.62611e-15	1
Ccn5	0.980095	1.17966e-14	1
Cdc42ep2	0.554164	1.29917e-14	1
C1qtnf7	0.421235	1.45678e-14	1
Cat	0.770593	2.22602e-14	1
Mustn1	0.544904	5.11262e-14	1
Cyp1b1	0.723015	7.79128e-14	1
Tpbg	0.709267	9.3675e-14	1
Adamtsl1	0.695389	1.0257e-13	1
C4b	0.999037	1.1549e-13	1
Cxcl1	1.40473	1.95462e-13	1
Ackr3	0.976756	2.03614e-13	1
Sfrp1	1.02346	2.55657e-13	1
Pcdh19	0.633283	2.70979e-13	1
Hoxd8	0.436957	3.55995e-13	1
Mbnl1	0.639152	4.02601e-13	1
Anxa1	0.526178	5.65192e-13	1
Lamb2	0.667957	5.6867e-13	1
Slco3a1	0.431747	6.99544e-13	1
Hopx	0.721888	7.7497e-13	1
Rps4x	0.470015	8.45952e-13	1
Gpc3	0.570549	1.38027e-12	1
Naaa	0.715326	1.53833e-12	1
Clec1a	0.438851	1.66883e-12	1
Ebf2	0.429813	1.82715e-12	1
Steap4	0.656525	1.84528e-12	1
Ackr1	0.420164	2.06276e-12	1
Iigp1	1.32683	2.13317e-12	1
Wnt2	0.488638	4.06371e-12	1
Blvrb	0.723509	4.86943e-12	1
Cd47	0.461138	5.55237e-12	1
Ahnak	0.613606	1.05129e-11	1
Gpc6	0.731821	1.08591e-11	1
Lvrn	0.456522	1.50665e-11	1
Tgfbr3	0.595128	1.5096e-11	1
Plpp3	0.647864	1.56288e-11	1
Rarres2	0.721418	1.74841e-11	1
Cavin3	0.536935	1.77566e-11	1
Tspo	0.637346	2.30158e-11	1
Meox2	0.646073	2.45827e-11	1
Adh7	0.618265	2.73428e-11	1
Ces2g	0.496261	2.99405e-11	1
Rpl36a	0.471919	3.47098e-11	1
Arsi	0.522445	4.57712e-11	1
Anpep	0.562288	5.83127e-11	1
Scd1	0.712813	5.84604e-11	1
Bst2	0.77667	5.88384e-11	1
Gngt2	0.466475	5.90665e-11	1
Ccl8	0.515976	6.91977e-11	1
Rps20	0.408074	7.30266e-11	1
Gas1	0.856796	1.22704e-10	1
Eps8	0.526411	1.28148e-10	1
Scn7a	0.506694	1.56458e-10	1
Cd55	0.397414	1.59419e-10	1
Fzd4	0.439484	1.76462e-10	1
Adgrd1	0.332514	1.80526e-10	1
Ablim1	0.565881	2.25654e-10	1
Ngfr	0.659312	5.30196e-10	1
Rps7	0.416935	5.4561e-10	1
Emp1	0.718816	6.28614e-10	1
Fgf7	0.461721	7.96109e-10	1
Emb	1.07138	8.81786e-10	1
Arhgap21	0.509853	1.06784e-09	1
St3gal1	0.520754	1.15897e-09	1
Rpl35	0.369291	1.23848e-09	1
Fkbp5	0.47198	1.73705e-09	1
Pnp	0.743686	1.94143e-09	1
Adam33	0.558371	2.03288e-09	1
Ptger3	0.372189	2.70844e-09	1
Dkk2	0.67989	3.10155e-09	1
Rpl37	0.409491	4.53023e-09	1
Tmem100	0.610158	6.54163e-09	1
Dapk1	0.566908	7.00672e-09	1
Psme1	0.468417	7.97657e-09	1
Adh1	0.433225	8.04265e-09	1
Tubb2a	0.682328	9.35321e-09	1
S100a16	0.550282	1.02165e-08	1
Gfpt2	0.569091	1.19295e-08	1
Igfbp7	0.64339	1.21716e-08	1
Il1r2	0.690556	1.4254e-08	1
Nkain4	0.466439	1.67685e-08	1
Lims2	0.292366	1.90391e-08	1
Thbd	0.934804	2.02609e-08	1
Card10	0.329578	2.23842e-08	1
Adamts1	0.519145	3.08668e-08	1
Slc4a4	0.38451	3.15046e-08	1
Man2a1	0.569563	3.45106e-08	1
Klf5	0.730748	3.83786e-08	1
Rap2a	0.41804	4.2875e-08	1
Tshz2	0.579554	4.29944e-08	1
Zmiz1	0.526072	4.41986e-08	1
Dcn	0.354652	5.35516e-08	1
Irf4	0.416911	6.14152e-08	1
Ndn	0.571419	6.44081e-08	1
Ifitm2	0.336925	7.68861e-08	1
AW551984	0.481021	8.11374e-08	1
Ddah2	0.461356	8.12681e-08	1
Lum	0.458536	8.84372e-08	1
Col4a4	0.318651	8.86209e-08	1
Nid1	0.597709	9.01922e-08	1
Pir	0.321805	9.53987e-08	1
Has1	0.648513	1.03983e-07	1
Hdac7	0.464693	1.21399e-07	1
Il3ra	0.353777	1.21722e-07	1
Vit	0.639104	1.29801e-07	1
Cd151	0.58167	1.62705e-07	1
Col4a1	0.761298	1.66725e-07	1
Qpct	0.431357	1.73056e-07	1
Ahnak2	0.461296	1.74692e-07	1
Bmper	0.598961	1.7586e-07	1
Rps2	0.378775	1.79297e-07	1
Vat1	0.500627	1.96619e-07	1
Arhgap20	0.517769	2.05023e-07	1
Sult5a1	0.52558	2.13465e-07	1
Casp1	0.318598	2.14611e-07	1
Angptl1	0.619415	2.25595e-07	1
Rps10	0.308984	2.46382e-07	1
Ifi202b	0.451727	2.54495e-07	1
S100a13	0.493283	3.22796e-07	1
Serping1	0.424283	3.51924e-07	1
Eef1a1	0.329864	3.90335e-07	1
Cfb	0.446806	4.43431e-07	1
Itgb3	0.313381	4.44682e-07	1
Mgst3	0.624519	5.12874e-07	1
Cyp26b1	0.606504	5.19412e-07	1
Procr	0.312095	5.27922e-07	1
Opcml	0.325752	6.13176e-07	1
Apod	0.584715	6.30232e-07	1
Tll1	0.330474	6.86348e-07	1
Rps24	0.330958	7.43579e-07	1
Nfkbia	0.635001	9.97376e-07	1
Csrp2	0.736071	1.16944e-06	1
Rpl23	0.338941	1.31388e-06	1
Rplp1	0.305612	1.31887e-06	1
Trip10	0.433248	1.41578e-06	1
Clec2d	0.364587	1.4347e-06	1
Phlda1	0.809446	1.49522e-06	1
Il13ra1	0.386866	1.58749e-06	1
Cxcl13	0.874015	1.62192e-06	1
Abca8b	0.403125	1.75928e-06	1
Rpl13	0.29366	2.04811e-06	1
Ifitm1	1.01806	2.32195e-06	1
Jund	0.4532	2.59188e-06	1
Il1rl2	0.323862	2.72853e-06	1
F3	0.829985	3.98585e-06	1
Tubb2b	0.406244	4.31306e-06	1
Rbp4	0.538437	4.34477e-06	1
Il1r1	0.481554	4.51229e-06	1
Sfrp4	1.16727	4.57196e-06	1
Gstp2	0.381603	4.5931e-06	1
Glipr2	0.430841	4.67594e-06	1
Psmb8	0.536891	5.03974e-06	1
Calcrl	0.323598	5.57038e-06	1
Prlr	0.566027	5.58907e-06	1
Miat	0.288278	5.61418e-06	1
Irak3	0.341121	6.12584e-06	1
Lpar4	0.462635	6.18976e-06	1
Lgals9	0.473049	6.69379e-06	1
Ehd2	0.433876	7.12375e-06	1
Cyb5r3	0.478874	8.18067e-06	1
Gstm2	0.481125	9.0984e-06	1
Egr1	0.662204	9.25932e-06	1
Sdcbp	0.405037	9.964e-06	1
Jun	0.548658	1.0246e-05	1
Lama4	0.511991	1.08173e-05	1
Zfp36	0.742308	1.15277e-05	1
Epyc	0.984531	1.2236e-05	1
Fstl1	0.441069	1.27286e-05	1
Ebf3	0.340253	1.56518e-05	1
Tppp3	0.475774	1.6384e-05	1
Ntrk3	0.328739	2.07118e-05	1
Dusp1	0.383233	2.08902e-05	1
Ildr2	0.357148	2.10814e-05	1
Gabra3	0.418317	2.67199e-05	1
Prdx1	0.404933	2.71286e-05	1
Txnip	0.497024	2.91135e-05	1
Sp100	0.277401	4.1467e-05	1
Prss23	0.433486	5.44717e-05	1
Lamc1	0.516334	5.59012e-05	1
Slit2	0.564085	6.21162e-05	1
Rpl10a	0.381944	6.26783e-05	1
Clic1	0.348032	6.60751e-05	1
Jak1	0.383155	6.64299e-05	1
Cast	0.458189	7.54995e-05	1
Antxr2	0.457054	8.05567e-05	1
Man1c1	0.327088	8.61125e-05	1
Tgfbi	0.68431	8.6401e-05	1
Cpne8	0.357886	9.52437e-05	1
Rpl4	0.351638	9.57563e-05	1
Baiap2	0.41297	9.58922e-05	1
Rps11	0.290093	0.000103355	1
Vgll3	0.421329	0.00011007	1
Zbp1	0.310108	0.000122799	1
Fosb	0.611909	0.000139963	1
Tmem140	0.276851	0.000148713	1
Prrx1	0.352906	0.000160564	1
Arpc1b	0.376606	0.000165953	1
Dnpep	0.27443	0.000194062	1
Klf3	0.484481	0.000203112	1
Ppp1r14b	0.490077	0.00023925	1
Gng12	0.523372	0.000263492	1
Triobp	0.396956	0.000287889	1
Mmp3	0.688734	0.000301942	1
Gjb5	0.305918	0.000303837	1
Qprt	0.315596	0.000309448	1
Gnas	0.453985	0.000324402	1
Hic1	0.432508	0.000354481	1
Rbpms	0.425432	0.000380416	1
Fn1	0.811583	0.000430485	1
Myc	0.402989	0.000441415	1
Rpl29	0.362716	0.000448318	1
Gm10115	0.281014	0.000448775	1
Rpl18a	0.296577	0.000471862	1
Dtnbp1	0.457565	0.000482309	1
Jpt1	0.40969	0.000484519	1
Rplp0	0.278739	0.000493956	1
Wnt5a	0.444262	0.000628494	1
Rps12	0.30065	0.000637632	1
Rap2b	0.36532	0.000664312	1
Crip1	0.480416	0.000671655	1
Vill	0.271949	0.000703831	1
Rpl22l1	0.427181	0.000768348	1
H2-K1	0.430741	0.00078478	1
Adamts15	0.261971	0.000908383	1
Ugdh	0.554282	0.000915408	1
Gda	0.286493	0.000972665	1
Gbp6	0.45356	0.00100722	1
Btbd3	0.285903	0.00104558	1
Rps23	0.253455	0.00110224	1
Sgsm2	0.337535	0.00113028	1
Snx18	0.335647	0.00115858	1
Dock9	0.301611	0.00116127	1
Chrdl1	0.345406	0.00116495	1
Rpl32	0.324088	0.00124432	1
Cd9	0.372095	0.00125401	1
Ubc	0.416029	0.00133866	1
Pxdn	0.258393	0.0014925	1
Mvp	0.320218	0.00167754	1
Steap3	0.350125	0.00172469	1
Tns1	0.371594	0.00174825	1
Rpl6	0.290658	0.00181437	1
C430049B03Rik	0.531435	0.00181992	1
Fndc1	0.4079	0.00185085	1
Tubb6	0.330504	0.00186779	1
Csf1	0.357658	0.00224631	1
Il17ra	0.277123	0.00232339	1
Gbp2	0.468022	0.00250027	1
Capns1	0.2955	0.00276755	1
Junb	0.520651	0.00281296	1
C1ra	0.336473	0.00323077	1
Pear1	0.294044	0.00328341	1
Lrrn4cl	0.286993	0.00331852	1
Rhou	0.321485	0.0034226	1
Gm4951	0.276097	0.00350362	1
Cgnl1	0.312236	0.00391465	1
Arhgap10	0.259024	0.00448273	1
Tuba1a	0.351648	0.00481192	1
Mpp1	0.423156	0.00534137	1
Maob	0.380239	0.00544215	1
Nbl1	0.498499	0.00544267	1
Hmcn2	0.353258	0.0056393	1
Stat1	0.291346	0.00616202	1
Mitf	0.314654	0.00624387	1
Rps26	0.285988	0.00674751	1
Zfp385a	0.304663	0.00725213	1
Fgf9	0.287104	0.00845025	1
Rpl30	0.302867	0.00873915	1
Tcf7l2	0.350886	0.00896894	1
Pcolce	0.252401	0.00976813	1
Acvrl1	0.264769	0.0111536	1
Nid2	0.371542	0.0116175	1
Lgmn	0.364628	0.0120375	1
Rps18	0.311092	0.0128766	1
Fos	0.340787	0.0132912	1
Ybx3	0.326444	0.0139456	1
Rtp4	0.374443	0.014292	1
Nnmt	0.295729	0.0148649	1
Pfkp	0.312207	0.0156549	1
Ier2	0.397714	0.0158158	1
Sqor	0.29378	0.0165393	1
Ntf3	0.36882	0.0167132	1
Col5a1	0.32074	0.0179568	1
Sigmar1	0.392715	0.0210981	1
Phldb1	0.280307	0.02363	1
Fkbp1a	0.302312	0.023718	1
Krtcap2	0.316599	0.0238381	1
Fxyd1	0.264952	0.0265906	1
Morrbid	0.265323	0.0283918	1
Mfsd7a	0.279616	0.029869	1
H2-T23	0.411555	0.0323572	1
Vangl1	0.279429	0.0330939	1
Glul	0.519654	0.0333134	1
Gm26802	0.537882	0.0355112	1
Klf6	0.492164	0.0363154	1
Rps15	0.26653	0.0400491	1
Sgpp1	0.2967	0.0409288	1
Ccn3	0.272891	0.0425784	1
Idh1	0.346418	0.0439333	1
Hspb8	0.305299	0.0510793	1
Pros1	0.340381	0.0515716	1
Cyb5a	0.281951	0.0580899	1
Rps3a1	0.294864	0.0634269	1
Sh3bgrl3	0.360095	0.0653879	1
Acot9	0.324354	0.0760628	1
Zfp703	0.365398	0.0773516	1
Osmr	0.297318	0.0913633	1
Atp2b4	0.254368	0.0919969	1
Pcdh18	0.289772	0.0927155	1
Arl4a	0.308314	0.0951965	1
Eln	0.292618	0.0973176	1
Arrdc3	0.25183	0.0988043	1
Tbx15	0.296507	0.101602	1
Pabpc1	0.306756	0.102847	1
Ism1	0.412613	0.103131	1
Hs3st1	0.329256	0.105876	1
Scin	0.287368	0.110226	1
Ppp1r12b	0.270582	0.135339	1
1700025G04Rik	0.268916	0.14501	1
Plekho2	0.263579	0.149099	1
Nfkbiz	0.517799	0.161783	1
Rev3l	0.288242	0.162835	1
Abca1	0.326612	0.172375	1
Atl3	0.291612	0.188553	1
Anxa7	0.326143	0.209783	1
Vcan	0.411536	0.237642	1
Twist2	0.278522	0.249281	1
Ptges	0.281016	0.250047	1
Agtrap	0.276273	0.260234	1
Eif4a2	0.328034	0.27917	1
Pdp1	0.282515	0.284608	1
Rpl12	0.256911	0.288813	1
Ccdc28b	0.259006	0.303545	1
Fth1	0.328487	0.304975	1
Hebp1	0.274975	0.31285	1
Zc3hav1	0.358817	0.315208	1
Ephb2	0.279229	0.320546	1
Arhgap29	0.342323	0.328269	1
Il6	0.257854	0.342238	1
Atf3	0.475858	0.352601	1
Rgma	0.269347	0.411045	1
Ifrd1	0.411428	0.438793	1
Nav1	0.36064	0.450995	1
Cebpd	0.296024	0.488956	1
Cxcl16	0.294613	0.489497	1
Irgm1	0.378237	0.491402	1
Irgm2	0.321627	0.512078	1
Smpd3	0.401669	0.523744	1
Mir99ahg	0.358383	0.561488	1
Rras	0.299604	0.571659	1
Rap1a	0.276402	0.581261	1
Afdn	0.266003	0.65872	1
Txn1	0.296772	0.742193	1
Shisa5	0.301817	0.761845	1
Psmb9	0.421483	0.769185	1
Sh3bp5	0.446935	0.829528	1
Pdlim4	0.377728	0.858792	1
Lpl	0.641864	0.86517	1
Mrgprf	0.251195	0.902015	1
Cd164	0.291988	0.964391	1
Mafb	0.496473	1	1
Klf10	0.278187	1	1
Ppp1r15a	0.319238	1	1
C2	0.335032	1	1
Cks1b	0.309594	1	1
Bzw1	0.257507	1	1
Ap2a2	0.318931	1	1
Rnd3	0.288101	1	1
2023-09-11	0.342077	1	1
Isg15	0.424292	1	1
Dnm1	0.271015	1	1
Nr4a1	0.318104	1	1
Tnfsf9	0.285454	1	1
Abca9	0.296748	1	1
Ddr2	0.327384	1	1
Arap1	0.272525	1	1
Laptm4b	0.285128	1	1
Id4	0.286831	1	1
Dclk1	0.352343	1	1
Ifnar2	0.255895	1	1
Ggnbp2	0.275712	1	1
Mt1	0.295136	1	1
Aida	0.267111	1	1
Irf2bpl	0.305886	1	1
Vwa5a	0.311757	1	1
Adam19	0.264835	1	1
Bloc1s1	0.250175	1	1
Etfa	0.254076	1	1
Dnajb1	0.271645	1	1
Dbi	0.282555	1	1
Gem	0.362292	1	1
Mat2a	0.310025	1	1
Cpe	0.506356	1	1
Hspg2	0.322684	1	1
Mt2	0.318797	1	1
Rps6ka3	0.253324	1	1
Ccnl1	0.280587	1	1
Lgals3bp	0.270556	1	1
Bcl7c	0.265824	1	1
Hspa1b	0.318528	1	1
Lnpep	0.330014	1	1
Svil	0.283027	1	1
Timp3	0.310687	1	1
Gas6	0.32944	1	1
Egfr	0.303697	1	1
Cstb	0.263996	1	1
Vcam1	0.337058	1	1
Sqstm1	0.266785	1	1
Gstp1	0.280874	1	1
Col4a2	0.359628	1	1
H2-T22	0.261055	1	1
Anxa4	0.259829	1	1
Ndufa4	0.291429	1	1
Fzd2	0.279407	1	1
Gns	0.250656	1	1
Id1	0.280751	1	1
Hcfc1r1	0.265868	1	1
Srpx	0.332915	1	1
Maged2	0.291276	1	1
Cxcl14	0.545223	1	1
Rbms3	0.27248	1	1
Atp1b3	0.31309	1	1
Ccl2	0.253717	1	1
Micos10	0.275668	1	1
Phlda3	0.266857	1	1
Tnmd	2.2707	1.38237e-41	2
tdTomato	2.67662	2.35733e-35	2
Matn4	1.65475	4.37326e-35	2
Cpz	1.60472	9.18214e-35	2
Igf2	1.96178	1.58483e-34	2
Sfrp2	2.13171	1.71294e-34	2
Thbs2	1.54516	2.39452e-33	2
Mfap4	1.69281	2.0964e-31	2
Cdkn1c	1.5552	2.70733e-30	2
Fmod	1.29666	2.2702e-29	2
Pdgfrl	1.23132	4.68453e-29	2
Meg3	1.25586	1.80622e-27	2
Crispld2	1.13934	3.30248e-24	2
Ecrg4	1.54548	2.44543e-23	2
Smoc2	1.26108	2.45667e-23	2
Cpxm2	1.41377	2.18974e-22	2
Kcns1	0.861609	1.26292e-19	2
Col11a1	0.76189	4.15808e-19	2
Cited1	1.0959	5.82577e-19	2
Il33	1.36085	8.539e-19	2
Auts2	0.924289	1.12983e-18	2
Prelp	0.915461	1.53943e-18	2
Gm973	0.895052	3.85331e-17	2
Itgbl1	0.988863	7.28625e-17	2
Abi3bp	1.14415	1.6496e-16	2
Il11ra1	0.617684	2.70364e-16	2
Plpp1	0.822792	5.65826e-16	2
Tgfb3	0.794158	8.83323e-16	2
Gm765	0.607326	9.58778e-16	2
Plagl1	0.673459	1.17279e-15	2
Pam	0.735271	4.25161e-15	2
Edil3	0.706891	1.29192e-14	2
Fbln1	0.72702	3.01817e-14	2
App	0.523897	3.18458e-14	2
Sostdc1	0.61413	6.43144e-14	2
H19	1.32188	1.15516e-13	2
Gm26771	0.845008	1.56265e-13	2
Sulf2	0.8583	3.851e-13	2
Epha5	0.492078	6.45901e-13	2
Fam180a	0.944486	1.78262e-12	2
Atp1b1	0.851888	2.19349e-12	2
Ccnd2	0.829363	2.65991e-12	2
Bgn	0.642457	2.82835e-12	2
Serpinf1	0.46249	3.53517e-12	2
Col8a2	0.628986	4.89772e-12	2
Tsc22d3	1.04074	1.47207e-11	2
Selenom	0.45214	2.25209e-11	2
Tcea3	0.624881	2.4586e-11	2
Slc1a3	0.845483	2.72706e-11	2
Ptprd	0.746481	4.95933e-11	2
Mkx	0.503719	6.99891e-11	2
Itm2c	0.544978	8.96136e-11	2
Nfix	0.46042	1.55345e-10	2
Epha3	0.81831	5.26071e-10	2
Clu	1.08395	5.38192e-10	2
Megf6	0.47813	7.39663e-10	2
Arl5a	0.737837	8.45927e-10	2
Ogn	0.691307	1.52337e-09	2
Wnt16	0.394823	1.68416e-09	2
Icam1	0.713715	2.40795e-09	2
Ctsd	0.599885	2.80637e-09	2
Msx2	0.505821	2.87107e-09	2
P3h3	0.509659	3.25052e-09	2
Rbpjl	0.488957	4.76784e-09	2
Rflna	0.402262	7.04737e-09	2
Ptov1	0.52386	1.38009e-08	2
Ptn	0.93629	1.42396e-08	2
Plxdc2	0.604173	1.70599e-08	2
Mgp	0.621499	1.75667e-08	2
Kcnq1ot1	0.796422	2.36889e-08	2
Gsc	0.330212	2.45872e-08	2
Gng8	0.669333	4.33693e-08	2
Bmp4	0.634304	6.94373e-08	2
Cilp2	0.608332	7.96407e-08	2
Ctsl	0.395611	8.74075e-08	2
Cox6b2	0.472655	1.80703e-07	2
Egfl6	0.691431	3.38756e-07	2
Thbs1	0.804402	3.73765e-07	2
Wfikkn2	0.354338	3.84498e-07	2
Cpxm1	0.613001	4.40359e-07	2
Lrrtm3	0.386125	6.38505e-07	2
Hmgcs2	0.530532	8.25568e-07	2
Ryr3	0.257293	1.1825e-06	2
Slc27a3	0.411603	1.35522e-06	2
Aard	0.330445	2.05935e-06	2
Fibin	0.550681	2.2774e-06	2
Zic1	0.63745	2.56549e-06	2
Calm3	0.424538	2.98864e-06	2
Rian	0.462704	3.21742e-06	2
Rspo3	0.719331	3.8176e-06	2
Podn	0.579021	5.3461e-06	2
Wfdc2	0.261735	8.27397e-06	2
Cxcl141	0.422499	9.46214e-06	2
Ralyl	0.26405	9.48455e-06	2
Oxct1	0.538621	1.00154e-05	2
Kazald1	0.52694	1.0037e-05	2
Bcl11b	0.367023	1.13894e-05	2
Rgs16	0.450783	1.15992e-05	2
Mpzl1	0.448132	1.42386e-05	2
Cdc42ep3	0.588183	1.42392e-05	2
Pmp22	0.449404	2.19583e-05	2
Crabp2	0.416115	2.41818e-05	2
Nr1d1	0.720127	2.66168e-05	2
Rps21	0.275726	2.72367e-05	2
Eya2	0.433127	3.08544e-05	2
Dbp	0.684464	3.78481e-05	2
Adgrl3	0.278797	4.49283e-05	2
Adgrl2	0.502439	5.10213e-05	2
Esm1	0.262711	6.97216e-05	2
Robo2	0.354131	7.03011e-05	2
Copz2	0.488397	7.36509e-05	2
Tenm3	0.479623	7.41079e-05	2
Tspan3	0.447987	8.22498e-05	2
Pafah1b3	0.393044	0.000133459	2
Zfhx3	0.520536	0.000134748	2
Prss12	0.325038	0.000155107	2
Fat4	0.57644	0.000170343	2
Lrp6	0.51904	0.000193759	2
Fkbp9	0.42507	0.000197154	2
Fzd8	0.448188	0.000266195	2
Sema3a	0.380124	0.000296598	2
Igfbp5	0.68602	0.00035076	2
Pdgfa	0.336029	0.000383394	2
Rcn3	0.342999	0.000512182	2
Lrpap1	0.386009	0.000514072	2
Cntfr	0.304768	0.000565375	2
Bhlhe41	0.494276	0.00060625	2
Ndufa4l2	0.62773	0.000630199	2
Tns3	0.304147	0.000684093	2
Dnajc3	0.421401	0.000881808	2
Cst3	0.416533	0.000984121	2
Tm7sf3	0.413685	0.00106704	2
Itga2b	0.488785	0.00117672	2
Gdf10	0.798625	0.00125481	2
Pfn2	0.524198	0.00152606	2
Ccdc102a	0.431457	0.00156363	2
Herpud1	0.437058	0.00195434	2
Sparc	0.481768	0.00198511	2
Nucb2	0.437226	0.00201752	2
Lmx1b	0.27657	0.00212574	2
Fzd1	0.465945	0.0023074	2
Tgfbr2	0.468668	0.00246202	2
Tasp1	0.265056	0.00249108	2
Zic2	0.28735	0.00283866	2
Dab2	0.450119	0.00285652	2
Chad	0.895893	0.00287094	2
Cdc42bpa	0.329951	0.00299438	2
Gas5	0.353695	0.00342445	2
Mgarp	0.396411	0.00345185	2
Igfbp2	0.402355	0.00359865	2
Calm2	0.296457	0.00378721	2
Gnas1	0.385282	0.00400077	2
En1	0.448055	0.00455844	2
Nhs	0.282005	0.00468344	2
Oat	0.346507	0.00469229	2
Sdc4	0.377423	0.00490889	2
Ankrd29	0.295305	0.00501577	2
Ltbp1	0.306895	0.00521343	2
Penk	0.727463	0.00533532	2
Tmem9	0.367619	0.0056219	2
Ntn3	0.309126	0.00656351	2
B2m	0.315771	0.00670019	2
Mtch1	0.325143	0.00706385	2
Morf4l1	0.254711	0.00748986	2
Lmcd1	0.464376	0.00794791	2
Angpt1	0.409592	0.0135002	2
Lhfp	0.390209	0.0136222	2
Snhg11	0.396298	0.0143421	2
Foxp1	0.392599	0.0147912	2
Col12a1	0.507901	0.0158954	2
Gm2a	0.394146	0.0166701	2
Mdk	0.2556	0.0168013	2
Tprgl	0.331368	0.0171171	2
Dio2	0.573702	0.0186188	2
Paqr6	0.295261	0.0190833	2
Chd3	0.450208	0.019502	2
Kcnj8	0.326759	0.0205512	2
Aebp1	0.507436	0.0209173	2
Aspn	0.396348	0.022735	2
Nfia	0.335921	0.0227351	2
Ltbp3	0.396926	0.0239839	2
Pou3f1	0.338947	0.0262695	2
Podxl2	0.279751	0.0273036	2
Lix1l	0.293352	0.0309905	2
Capn6	0.338579	0.0318771	2
Alcam	0.447126	0.0359274	2
Ivd	0.273726	0.0363983	2
Sybu	0.446885	0.0369828	2
Rab34	0.351392	0.0404279	2
Ctsk	0.476264	0.0469246	2
Slc38a2	0.44941	0.0475138	2
Jdp2	0.379693	0.0516328	2
Homer2	0.264385	0.0547515	2
Tmem176b	0.422524	0.0554195	2
Chpf	0.277645	0.0561471	2
Nxn	0.352691	0.0595165	2
Mettl1	0.343713	0.0603433	2
Atp6ap2	0.304691	0.0651298	2
Ckb	0.329874	0.0678283	2
Prrx11	0.30269	0.0733277	2
Nrp2	0.269999	0.073769	2
Selenow	0.259821	0.0757392	2
Dlk1	0.781463	0.0773279	2
Malat1	0.347546	0.0838582	2
Igdcc4	0.271478	0.0888118	2
Pde3a	0.507363	0.120199	2
Reck	0.475163	0.124082	2
Nrk	0.458491	0.144471	2
Msx1	0.433791	0.145075	2
Smpd1	0.303256	0.151148	2
Gfra2	0.438668	0.153721	2
Idh2	0.253021	0.166609	2
Creb3l1	0.351999	0.168496	2
Sh3bgrl	0.392157	0.183728	2
Rbp1	0.379524	0.205742	2
Mxra7	0.339656	0.216474	2
Zic4	0.444748	0.217579	2
Adgrl1	0.263537	0.221129	2
Colec12	0.298319	0.227964	2
Gcat	0.325501	0.241926	2
Mbnl2	0.322811	0.245324	2
S100b	0.466438	0.278505	2
Lgi2	0.261114	0.28186	2
Ccnd3	0.448647	0.291705	2
Vegfb	0.423856	0.299879	2
Pkdcc	0.402315	0.300743	2
Fgfrl1	0.286053	0.320229	2
Adamts2	0.442824	0.324626	2
H2afy2	0.287191	0.337	2
C130021I20Rik	0.284794	0.342864	2
Adgra2	0.381407	0.351397	2
Tmed4	0.347625	0.363536	2
Mxra8	0.330488	0.38342	2
Maged1	0.312408	0.445322	2
Plcb4	0.336459	0.480517	2
Dact3	0.319307	0.507734	2
Zfp462	0.293455	0.565635	2
Kcne4	0.285508	0.57217	2
Lrp5	0.270769	0.65757	2
Bnc2	0.423419	0.679427	2
Hexb	0.356389	0.730102	2
Col1a2	0.359396	0.772943	2
Gadd45b	0.694706	0.79957	2
Dcn1	0.561986	0.808069	2
Creld2	0.392186	0.857181	2
Tiam1	0.314726	0.915733	2
Apod1	0.372262	0.916699	2
Socs3	0.888347	0.925208	2
Zfp106	0.344688	1	2
Efna5	0.257972	1	2
Sfr1	0.307454	1	2
Tob1	0.43735	1	2
Klf2	0.707432	1	2
Pink1	0.316911	1	2
Rcn1	0.333201	1	2
Kdelr2	0.364223	1	2
Sema6c	0.265432	1	2
Msrb3	0.418065	1	2
Ptpru	0.264745	1	2
Hspa5	0.356784	1	2
4933412E12Rik	0.263899	1	2
Bicc1	0.291233	1	2
Svbp	0.348735	1	2
Sptssa	0.252289	1	2
Atp6ap1	0.278336	1	2
Zfp651	0.29202	1	2
Nppc	0.767803	1	2
Pdpn	0.412881	1	2
Fkbp14	0.258137	1	2
Bri3	0.284783	1	2
Col8a1	0.274597	1	2
Fbln5	0.361811	1	2
Mpst	0.269118	1	2
Akap12	0.356845	1	2
Lrig3	0.272175	1	2
Tnrc6c	0.280987	1	2
Ldhb	0.307129	1	2
Cbx6	0.308121	1	2
Atp8a1	0.271466	1	2
Dtx3	0.288043	1	2
Pappa2	0.313111	1	2
Smco4	0.260913	1	2
Hspb1	0.482616	1	2
Sec62	0.276651	1	2
Chodl	0.326757	1	2
Rgcc	0.281517	1	2
Polr2m	0.284068	1	2
Six2	0.537264	1	2
Alx1	0.358303	1	2
Cryab	0.303079	1	2
Cnpy2	0.304637	1	2
Id2	0.338312	1	2
Thra	0.281838	1	2
Foxc1	0.251558	1	2
C21	0.27451	1	2
Mn1	0.267625	1	2
Glg1	0.253252	1	2
Nrbp2	0.28389	1	2
Smarca2	0.32539	1	2
Tbc1d17	0.253123	1	2
Myl12a	0.266175	1	2
Dynll2	0.32244	1	2
B4gat1	0.299917	1	2
Sf3b2	0.286118	1	2
Vamp2	0.277172	1	2
Shisa3	0.253448	1	2
Tsc22d1	0.369155	1	2
Ccdc107	0.302116	1	2
Prkg1	0.274836	1	2
Rab18	0.268124	1	2
Col1a1	0.365323	1	2
Cthrc1	0.401077	1	2
Grb10	0.339466	1	2
Abhd8	0.256922	1	2
Socs2	0.408943	1	2
Klf9	0.30506	1	2
Tef	0.272934	1	2
Nupr1	0.317213	1	2
Tmem259	0.258121	1	2
Lefty1	0.301261	1	2
Setbp1	0.290386	1	2
Rora	0.380569	1	2
Lpgat1	0.373435	1	2
Srpr	0.297703	1	2
Rhob	0.320067	1	2
Pmepa1	0.257668	1	2
Tceal8	0.275144	1	2
Sema5a	0.250171	1	2
Ryk	0.262487	1	2
Ltbp2	0.338058	1	2
Pdxk	0.261084	1	2
Snhg18	0.296968	1	2
Socs1	0.406504	1	2
Slc48a1	0.262479	1	2
Eci1	0.258942	1	2
Atxn7l3b	0.254696	1	2
Gls	0.251327	1	2
Vdac1	0.255225	1	2
Gcsh	0.306724	1	2
Serping11	0.296998	1	2
Rarg	0.254063	1	2
Hist1h2bc	0.285679	1	2
Sertad4	0.288267	1	2
Slc39a1	0.389382	1	2
Lrp10	0.269966	1	2
Foxd1	0.303328	1	2
Trappc3	0.279584	1	2
Rab31	0.291756	1	2
Snhg8	0.256318	1	2
Gaa	0.275872	1	2
Ccn1	0.751727	1	2
Nr1d2	0.250542	1	2
Maff	0.355369	1	2
Six1	0.29988	1	2
Hnrnph3	0.252057	1	2
Zfp503	0.287888	1	2
Ostm1	0.252362	1	2
Dleu2	0.318772	1	2
Dapk2	2.07467	1.25871e-69	3
Tnc	3.22522	1.79075e-68	3
S1pr1	1.71812	1.66994e-61	3
Sp7	1.44035	3.24427e-59	3
Lrrc15	1.61798	1.98017e-57	3
Rab27b	1.08297	2.88789e-56	3
Postn	3.34174	9.14521e-56	3
Alpl	3.10481	1.05373e-55	3
Mylk	2.32546	1.86162e-55	3
Dner	1.79198	7.24221e-55	3
Fgfr3	1.16086	7.23803e-52	3
Dlx5	1.96241	1.49453e-51	3
Bglap2	3.74423	3.94574e-49	3
Omd	3.30478	7.08331e-49	3
Ccdc3	1.66259	1.51825e-48	3
Fat3	1.19286	1.21294e-47	3
Mmp13	3.02281	8.31045e-47	3
Ncam1	1.49155	6.14665e-45	3
Npnt	1.63057	1.6774e-44	3
Acta2	3.75035	1.31778e-43	3
Aqp1	1.67748	1.15523e-42	3
Insc	1.1048	1.60701e-42	3
Comp	2.66579	5.24645e-42	3
Myo1b	1.02917	1.05141e-40	3
2023-09-04	1.29941	1.72569e-40	3
Net1	1.11109	4.13664e-40	3
Emid1	1.05051	4.29757e-40	3
Podnl1	0.718967	1.55724e-39	3
Sdc3	1.66227	5.66745e-39	3
Fgfr2	1.47877	2.97949e-38	3
Tpm1	2.76658	2.04848e-37	3
Tnfrsf19	1.62009	5.23529e-37	3
Tenm4	0.754359	1.24751e-36	3
Mlip	0.860895	4.34434e-36	3
Cnn2	2.04916	6.04452e-36	3
Tagln	2.42046	8.20405e-36	3
Dlx6	0.894759	8.58367e-36	3
Slc20a2	1.73436	9.37511e-36	3
Tspan7	1.55595	1.25419e-35	3
Enah	1.48579	1.53707e-35	3
Plxna2	1.06001	1.65208e-35	3
Tpm2	1.84451	2.43533e-35	3
Rgs3	1.10419	4.40386e-34	3
Bglap	3.54149	8.04233e-34	3
Daam2	1.07653	1.04027e-33	3
Lmo7	1.3237	7.16012e-33	3
Shisal1	1.23192	8.32093e-32	3
Lrp4	1.63955	2.29067e-31	3
Gpc1	1.57825	3.91628e-31	3
Clec11a	1.59221	5.24947e-30	3
Fap	1.58236	6.10216e-30	3
Cd63	1.09663	6.43017e-30	3
Nrgn	0.992171	7.13823e-30	3
Slc36a2	1.35866	1.88021e-29	3
Bglap3	1.11739	7.44915e-29	3
Adamts9	1.06283	1.22805e-28	3
Dpysl3	1.5594	1.85943e-28	3
Tnn	1.29222	5.60378e-28	3
Wnt5b	0.606344	1.27108e-27	3
Runx3	0.660425	2.31777e-27	3
Tub	0.575543	2.48429e-27	3
Ppic	1.42619	2.52406e-27	3
Unc5b	0.468373	1.62488e-26	3
Foxd11	1.12833	3.45194e-26	3
Gprc5c	0.573981	4.28187e-26	3
Gprin3	0.437937	5.33587e-26	3
Fzd5	0.781819	7.2861e-26	3
Pth1r	1.66368	7.48543e-26	3
Lifr	1.20214	9.57212e-26	3
Sem1	1.03543	1.15817e-25	3
Prr7	0.793803	3.24833e-25	3
Adgrf5	0.484584	5.77178e-25	3
Runx2	1.34817	9.03148e-25	3
Kcnk2	1.30253	9.29305e-25	3
Ppfibp2	0.877523	1.5042e-24	3
Fhod3	0.686231	4.83047e-24	3
Elmo1	0.755125	7.82876e-24	3
Entpd3	0.517511	8.06153e-24	3
Pak1	0.998208	1.4948e-23	3
Ccn4	1.10387	2.05307e-23	3
Rftn1	0.689691	4.16039e-23	3
Nt5dc2	0.661978	6.04145e-23	3
Mtss2	0.861862	1.14058e-22	3
Sdc1	0.668117	1.40279e-22	3
Shisa2	1.04761	1.73769e-22	3
Cnn3	1.03089	3.72843e-22	3
Sorbs2	0.61935	3.9316e-22	3
Col6a3	1.87798	5.30483e-22	3
Olfml3	1.34586	5.51025e-22	3
Adarb1	1.06842	8.3829e-22	3
Cald1	1.13879	8.62502e-22	3
Shisa4	0.655185	1.21322e-21	3
Chn2	0.307195	1.42858e-21	3
Cfh	1.44141	2.11939e-21	3
Col16a1	1.31467	3.7597e-21	3
Epha2	0.640091	5.54247e-21	3
Cthrc11	1.52128	6.54696e-21	3
Actb	1.22512	6.77427e-21	3
Trp53inp2	0.632616	2.56826e-20	3
Retreg1	0.873329	2.89453e-20	3
Gng2	0.718038	4.32757e-20	3
Vdr	0.592411	4.49848e-20	3
Tgfb1	1.07122	1.03605e-19	3
Myl9	1.93442	1.46307e-19	3
Scube1	0.326392	2.17905e-19	3
Acan	0.621396	3.92714e-19	3
Actn1	1.16785	4.16702e-19	3
Nedd9	0.922794	5.03569e-19	3
Gpx3	1.22476	5.24339e-19	3
Vcl	1.1056	5.84084e-19	3
Gm49708	0.391579	7.25022e-19	3
Nrp21	1.15857	8.44165e-19	3
Syt9	0.339289	1.11217e-18	3
Adam12	0.789998	1.26344e-18	3
Caln1	0.33758	2.94625e-18	3
Sytl2	0.367505	3.66498e-18	3
Itga10	0.461707	3.68078e-18	3
Myl6	0.936112	9.18682e-18	3
Col8a21	1.37511	3.307e-17	3
Dipk2a	0.849173	4.34276e-17	3
Plppr5	0.265209	4.40592e-17	3
Satb2	0.488301	4.85445e-17	3
Cdh11	0.89797	6.86664e-17	3
Gja1	1.34132	9.59689e-17	3
Emilin1	0.969042	1.00107e-16	3
Ptprd1	0.960828	1.09164e-16	3
Tmem86a	1.10143	1.12335e-16	3
Ptgis	1.20721	1.16172e-16	3
Fkbp10	1.07906	1.50355e-16	3
Kctd12	1.35489	1.73388e-16	3
Col5a2	0.988101	1.96518e-16	3
Intu	0.449098	2.54604e-16	3
Tmtc2	0.413453	2.62797e-16	3
Pdzrn4	0.820047	2.77955e-16	3
Cfl1	0.807997	3.24406e-16	3
Tagln2	1.08752	3.63693e-16	3
Pawr	0.367666	4.37435e-16	3
Itga11	0.778519	4.40084e-16	3
Palld	1.17084	5.60521e-16	3
Spata13	0.39868	5.7284e-16	3
Flna	1.1232	5.78523e-16	3
Actg1	0.986138	6.50655e-16	3
Cemip2	0.859065	2.56983e-15	3
Itpr1	0.785569	2.58664e-15	3
Ptk7	0.63623	3.4308e-15	3
Ctnnb1	0.920663	3.84274e-15	3
Mmp14	1.38058	4.12488e-15	3
Ptprf	0.611002	5.48475e-15	3
Wnt4	0.527469	8.47101e-15	3
Nexn	0.687999	9.38528e-15	3
Cd200	0.58611	2.91835e-14	3
Dync1i1	0.386291	3.43114e-14	3
Slc6a6	1.69154	4.01665e-14	3
Foxs1	0.272499	4.49293e-14	3
Nuak1	0.761059	1.11228e-13	3
Etl4	0.674923	1.24499e-13	3
Tpm4	0.961518	1.25079e-13	3
Pakap.1	0.496318	1.27014e-13	3
Clmp	0.902317	1.56869e-13	3
Pdzd2	0.583194	1.88799e-13	3
Fads3	0.789272	2.31433e-13	3
Csrp1	0.952636	2.38262e-13	3
Adamts10	0.936027	2.71013e-13	3
Sparc1	0.938353	3.59721e-13	3
Ttyh3	0.700805	4.20656e-13	3
Eya1	0.52439	4.50093e-13	3
Chn1	0.509824	4.7147e-13	3
Ppm1h	0.41726	5.77972e-13	3
Parvb	0.373808	7.19505e-13	3
Foxd2os	0.28679	1.01817e-12	3
Cpa6	0.336999	1.18679e-12	3
Sdc2	0.907653	1.24005e-12	3
Tspan18	0.506229	1.31989e-12	3
Pard6g	0.75334	1.41504e-12	3
Baalc	0.324159	3.49166e-12	3
Kcnma1	0.489649	4.69205e-12	3
Sox6	0.455662	6.34742e-12	3
Wif1	0.67134	8.52199e-12	3
Arvcf	0.701625	8.96419e-12	3
Aspn1	1.10301	9.73156e-12	3
Susd5	0.284274	1.28396e-11	3
Serpine2	1.30074	1.34909e-11	3
Ptx3	1.2217	1.36682e-11	3
Snta1	0.710494	1.44094e-11	3
Fblim1	0.291141	1.51815e-11	3
Megf61	0.978978	1.60546e-11	3
Fat1	0.765912	1.63749e-11	3
Plat	0.836502	2.15988e-11	3
Tnfsf11	0.333713	2.29921e-11	3
Atp1a1	1.10532	2.86399e-11	3
Myo1d	0.380679	4.59888e-11	3
Col6a2	0.955708	6.89414e-11	3
Agpat4	0.838134	7.18786e-11	3
Gxylt2	0.97065	1.15779e-10	3
Sort1	0.275577	1.58198e-10	3
Ehd3	0.309817	1.87782e-10	3
Smpdl3a	1.16731	2.00083e-10	3
Camk4	0.295797	2.19924e-10	3
Ccdc80	0.815723	3.08263e-10	3
Amot	0.414756	3.1343e-10	3
Hapln1	0.290553	4.63535e-10	3
Mpp6	1.11873	5.2245e-10	3
Tmem191c	0.433336	5.54451e-10	3
Trps1	0.490181	6.15567e-10	3
Sh3pxd2a	0.934309	6.43552e-10	3
Marcksl1	0.566626	7.24846e-10	3
Foxc11	0.563299	7.36302e-10	3
Srpx2	0.689257	1.02208e-09	3
Mxd4	0.704748	1.29769e-09	3
Lipo3	0.329749	1.56293e-09	3
Chst2	0.539013	2.15331e-09	3
Hacd1	0.539514	2.27309e-09	3
Fmod1	1.07986	2.34178e-09	3
Scarf2	0.87975	2.97826e-09	3
Tanc1	0.457131	3.16355e-09	3
Efna51	0.811774	3.20108e-09	3
Slc26a7	0.271612	3.24763e-09	3
Nav3	0.280217	3.5109e-09	3
Col1a11	0.976614	4.3003e-09	3
Hpgd	0.838674	4.77797e-09	3
Ilk	0.629696	5.34252e-09	3
Mipep	0.518551	5.45871e-09	3
Itgb5	0.691906	5.54031e-09	3
Tmem176a	0.904644	5.87513e-09	3
Sgcd	0.556076	6.26137e-09	3
Plod2	0.450771	6.8396e-09	3
Aqp11	0.282607	7.81891e-09	3
Hlf	0.498544	8.16818e-09	3
Cmtm4	0.528239	8.93146e-09	3
Tmx1	0.747026	1.01983e-08	3
Alx4	0.505285	1.07516e-08	3
Gjc1	0.497819	1.10734e-08	3
Loxl1	1.173	1.60796e-08	3
Ackr4	0.341009	1.61089e-08	3
Shank1	0.568036	2.16827e-08	3
Pdgfrb	0.683417	2.183e-08	3
Rora1	0.602422	2.32097e-08	3
Tubb5	0.947139	2.42643e-08	3
B4galnt1	0.386386	2.44483e-08	3
Slc25a13	0.276314	2.78725e-08	3
Atp1b2	0.44881	2.79289e-08	3
Dstn	0.723322	3.33046e-08	3
Asphd2	0.251374	3.38851e-08	3
Tspan9	0.472317	3.41319e-08	3
Nipa1	0.479209	3.60261e-08	3
Bambi	0.770906	4.07894e-08	3
Fabp3	0.261789	4.24827e-08	3
Tuba1c	0.689762	4.33616e-08	3
Fabp7	0.264061	4.51709e-08	3
Zfp91	0.55824	4.68412e-08	3
Ank	0.697332	4.70949e-08	3
St3gal5	0.446262	4.91062e-08	3
mt-Co3	0.431976	5.34336e-08	3
Islr	0.889616	5.60716e-08	3
Thy1	0.789581	5.99911e-08	3
Cilp21	1.20652	6.76656e-08	3
Mxra81	0.634341	6.93082e-08	3
Calcb	0.268156	7.01173e-08	3
Aig1	0.411678	8.228e-08	3
Wwp2	0.459635	8.29722e-08	3
Sox4	1.018	8.7881e-08	3
Scx	0.418619	1.44501e-07	3
AI506816	0.655979	1.56823e-07	3
Arhgef5	0.400049	1.88338e-07	3
Tacc1	0.621498	2.42532e-07	3
Shf	0.52113	2.46155e-07	3
Aldh3a1	0.356651	2.50466e-07	3
Spock2	0.606794	2.58323e-07	3
Qsox1	0.841869	2.7101e-07	3
Car8	0.400444	2.88578e-07	3
Ric3	0.268961	3.682e-07	3
mt-Cytb	0.438228	4.61685e-07	3
Trim2	0.548893	5.36467e-07	3
Zcchc14	0.543004	6.21781e-07	3
Col12a11	0.893878	6.31322e-07	3
Foxc2	0.396054	6.95271e-07	3
Ibsp	1.31112	7.3299e-07	3
Mdk1	1.10146	8.23649e-07	3
Nog	0.754742	9.38989e-07	3
Ankrd44	0.694314	9.73742e-07	3
Snai2	0.384982	1.11398e-06	3
Bok	0.440421	1.24084e-06	3
Tmed9	0.562656	1.35373e-06	3
Rasl11a	0.395049	1.50323e-06	3
Ccdc88a	0.613585	1.6505e-06	3
Rhod	0.408805	2.62533e-06	3
Cdc42ep1	0.44125	2.63839e-06	3
Stk17b	0.529575	3.14292e-06	3
Adra2c	0.261587	3.9468e-06	3
Ifngr1	0.607441	3.97723e-06	3
Atox1	0.427743	4.89051e-06	3
Dbndd2	0.59011	5.25374e-06	3
Maged11	0.55876	6.29054e-06	3
Loxl2	0.804561	6.36221e-06	3
Ptges3l	0.256246	6.62013e-06	3
Vdac3	0.627343	7.41209e-06	3
Whrn	0.293606	8.27502e-06	3
Maf	0.817712	9.57101e-06	3
Myo6	0.521268	9.70763e-06	3
Ptma	0.561726	9.98851e-06	3
Ctnnd1	0.655599	1.03747e-05	3
Tdrp	0.394531	1.0644e-05	3
Trib2	0.368967	1.1437e-05	3
Lars2	0.677642	1.30089e-05	3
Ell2	0.463307	1.3776e-05	3
Fhl2	0.455445	1.39677e-05	3
Luzp1	0.594836	1.4368e-05	3
Ostn	1.35524	1.51376e-05	3
Rcn31	0.539974	1.52003e-05	3
Ltbp21	0.721301	1.53262e-05	3
Gnai1	0.401724	1.62438e-05	3
Tusc3	0.482578	1.67216e-05	3
Myh9	0.632038	1.77915e-05	3
Myo18a	0.370412	1.78753e-05	3
Adamts17	0.281899	1.90473e-05	3
Loxl3	0.464001	1.9284e-05	3
Tmem119	0.692344	2.23475e-05	3
mt-Nd4	0.411487	2.28119e-05	3
Prdm6	0.350401	2.35163e-05	3
Plekho1	0.420865	2.38531e-05	3
Col27a1	0.389152	2.39212e-05	3
Ccn2	1.2781	2.42853e-05	3
A930005H10Rik	0.60323	2.49719e-05	3
Mrc2	0.747563	2.51354e-05	3
Sobp	0.387544	2.55311e-05	3
Aebp11	0.7439	2.91953e-05	3
Lmo4	0.77194	3.0939e-05	3
Bgn1	0.5471	3.3938e-05	3
Raph1	0.596218	3.4506e-05	3
Tbx2	0.311161	3.55768e-05	3
Itprid2	0.321108	3.72929e-05	3
Antxr1	0.643661	4.25346e-05	3
Ldlrad3	0.407494	4.46119e-05	3
Mpped2	0.352545	4.60637e-05	3
Mprip	0.525986	4.63301e-05	3
Runx1	0.563798	4.78831e-05	3
Ppib	0.395009	5.39847e-05	3
Rai14	0.575751	6.8105e-05	3
Lmna	0.585233	7.71377e-05	3
Hint1	0.439422	7.77145e-05	3
Zbtb7c	0.431712	9.24095e-05	3
Idh21	0.557051	9.40388e-05	3
Hmcn1	0.416504	9.93973e-05	3
Fli1	0.295444	0.000107512	3
Rhoc	0.533499	0.000153159	3
Smad6	0.486515	0.000158869	3
Atp5k	0.512375	0.000164576	3
Sh3bp4	0.509327	0.000166225	3
Tiam2	0.254377	0.000167366	3
Arhgap31	0.466426	0.000189898	3
Mia	0.325948	0.000193964	3
Rex1bd	0.508929	0.000209063	3
Ap1s2	0.562541	0.000220029	3
Tmem14c	0.493808	0.000233135	3
Mical2	0.294339	0.000272499	3
Ccdc12	0.598164	0.000314531	3
Col1a21	0.565875	0.000318361	3
Tmem47	0.417482	0.000318694	3
Emp2	0.692466	0.000350275	3
Serf2	0.352773	0.000355076	3
Tmem59	0.497729	0.000365688	3
Six21	0.398008	0.000393972	3
Bcar1	0.27037	0.000400961	3
Polb	0.454958	0.000411504	3
Pdgfc	0.279108	0.00041284	3
Sdc41	0.563555	0.00042506	3
Dkk3	0.588746	0.000453224	3
H3f3a	0.324235	0.000493896	3
Mlxip	0.320583	0.000494203	3
Ptn1	0.646776	0.00050965	3
Rasal2	0.292186	0.000514015	3
Tmem123	0.552478	0.000515545	3
Nptn	0.565835	0.000527868	3
Msx11	0.716398	0.000597758	3
Bsg	0.330711	0.000614756	3
Crnde	0.390822	0.000705697	3
Cib2	0.289375	0.000769731	3
Tgfb1i1	0.552631	0.000771628	3
Efnb1	0.412256	0.000879588	3
Ctsd1	0.494732	0.000943056	3
Grb14	0.440101	0.000979433	3
Slc29a1	0.642008	0.000998902	3
Prrt1	0.307498	0.00102924	3
Eva1b	0.4577	0.00112	3
mt-Nd3	0.41293	0.00112271	3
Wdr1	0.560089	0.00112554	3
Btg3	0.481241	0.00114995	3
C1qtnf6	0.612492	0.00140277	3
Prr5l	0.274801	0.00141995	3
Vasn	0.610293	0.00167294	3
Sh3pxd2b	0.388971	0.00167775	3
Actr3	0.459997	0.00173582	3
Tln2	0.362889	0.00184385	3
Xist	0.611892	0.00201265	3
Irx3	0.365893	0.00212634	3
Nrep	0.487976	0.00214522	3
Ifngr2	0.523339	0.00221876	3
P3h1	0.517219	0.00236398	3
Hnrnpm	0.500479	0.00242596	3
Map1lc3a	0.675449	0.00246103	3
mt-Nd1	0.299323	0.00257446	3
Tle2	0.540937	0.0026289	3
Chsy3	0.292653	0.00272407	3
Tspan31	0.436328	0.00280038	3
Cd82	0.281324	0.0028028	3
Rflnb	0.441509	0.00293702	3
S100a1	0.406166	0.00300723	3
Eya21	0.328518	0.00302595	3
Metrnl	0.466597	0.00304527	3
mt-Nd4l	0.427256	0.00345768	3
Aplp1	0.371436	0.00356371	3
Phldb2	0.435857	0.0036226	3
Tcf4	0.462008	0.00373047	3
Myl12a1	0.388709	0.00376801	3
Me1	0.266844	0.00381635	3
Pik3r1	0.581241	0.0040023	3
Cox17	0.431752	0.00412845	3
App1	0.398792	0.00443771	3
Itgb1	0.409738	0.00456013	3
Fermt2	0.396648	0.00462959	3
Pfn1	0.352003	0.00485859	3
Pls3	0.480154	0.00500031	3
B9d2	0.384735	0.00518323	3
Ptpa	0.465975	0.00526745	3
Gtf2i	0.406803	0.00534977	3
Cd276	0.326397	0.00550466	3
Gmds	0.376163	0.00583689	3
Cux1	0.371232	0.00586747	3
Cbfb	0.354986	0.00587483	3
Csnk2a1	0.473492	0.00657356	3
Stox2	0.441125	0.00698079	3
Cst31	0.704411	0.00703141	3
Pbx3	0.275869	0.00932268	3
Evl	0.356134	0.00992424	3
Angpt2	0.489295	0.00998921	3
Selenof	0.304551	0.0102369	3
Ptprs	0.487882	0.0103504	3
Chka	0.419109	0.0104536	3
Raly	0.519101	0.0106804	3
Serpinh1	0.48971	0.0110122	3
Fbxl22	0.280693	0.0110322	3
Cldn11	0.872429	0.0126587	3
Col5a11	0.695688	0.0144023	3
Srgn	0.891212	0.0153011	3
Lpl1	0.395921	0.0166646	3
Flrt2	0.624933	0.0173836	3
Ubald1	0.323282	0.0176494	3
Calm21	0.447107	0.018338	3
Nudt5	0.393815	0.0185155	3
H2afj	0.456903	0.0188542	3
Tmsb101	0.477845	0.0219551	3
Plpp7	0.296225	0.0221315	3
Ctsh	0.418081	0.0222986	3
Mdfi	0.312351	0.0243501	3
Rai1	0.408524	0.0245688	3
Rbm3	0.465852	0.0287623	3
Ssr3	0.38599	0.0312657	3
Dnm3os	0.37836	0.0315132	3
Tab2	0.459411	0.0320885	3
Cox8a	0.309327	0.0327527	3
Cuedc1	0.488264	0.0338739	3
Pdlim2	0.557435	0.0338958	3
Hmgb1	0.388005	0.0342401	3
Hs2st1	0.396857	0.0353471	3
Ube2e3	0.498402	0.0355508	3
Prcp	0.442191	0.0392691	3
Sgk1	0.434468	0.0421851	3
Prpsap1	0.412762	0.0444642	3
Pxdc1	0.289891	0.0447696	3
Snx7	0.524686	0.0450742	3
Prdx4	0.439552	0.045402	3
Slc5a3	0.35504	0.0491988	3
Hnrnpa3	0.417795	0.0546789	3
Lrp51	0.339414	0.0563975	3
Schip1	0.327277	0.0565895	3
Thsd4	0.351764	0.0587028	3
Smtn	0.371048	0.0614797	3
Mindy2	0.570134	0.0632945	3
Snap47	0.463446	0.0671009	3
Lman1	0.454392	0.0690849	3
Ckb1	0.586173	0.0821177	3
Ptprk	0.264957	0.0831636	3
Flnb	0.39149	0.0842036	3
Cmtm7	0.35461	0.0854819	3
Zeb2	0.508572	0.0857515	3
Reep5	0.317454	0.0895811	3
Zfp608	0.27535	0.0902862	3
Rsu1	0.36684	0.0977181	3
Cdh2	0.263494	0.099369	3
P4ha3	0.4746	0.106849	3
Ndfip1	0.344887	0.107131	3
Mthfd2l	0.258915	0.114292	3
Pdlim1	0.256575	0.125794	3
Hipk1	0.480977	0.126955	3
Plekha5	0.328084	0.128402	3
Eif3a	0.470554	0.132846	3
Herc1	0.372927	0.135534	3
Igsf3	0.50986	0.138601	3
Dad1	0.365609	0.141458	3
4921524J17Rik	0.332882	0.147635	3
Itch	0.346338	0.153664	3
Tmem204	0.41178	0.154588	3
Robo1	0.251407	0.156594	3
Zic21	0.264979	0.161613	3
Mbd2	0.418301	0.162595	3
Ppp2r5b	0.419623	0.163534	3
Parp8	0.304173	0.166398	3
Higd1a	0.340028	0.167956	3
Rbm25	0.401153	0.171053	3
Sorl1	0.27157	0.176901	3
Ryk1	0.353726	0.19206	3
Anxa6	0.367518	0.194809	3
Vasp	0.385766	0.194834	3
Atp5b	0.327934	0.195724	3
Elk3	0.296226	0.200531	3
Slc25a37	0.274108	0.204184	3
Pdap1	0.44777	0.204771	3
Galnt10	0.375116	0.208069	3
Cmbl	0.320402	0.212358	3
Kirrel	0.356063	0.21951	3
Atpif1	0.33295	0.226391	3
Ormdl3	0.327981	0.226806	3
Tsc22d31	0.551855	0.23567	3
Ak1	0.554014	0.242483	3
Hif1a	0.401418	0.243884	3
Tmx2	0.296848	0.251157	3
Maz	0.403674	0.273895	3
Colec121	0.316334	0.301285	3
Tenm31	0.473835	0.316163	3
Crlf3	0.37553	0.332136	3
Haus3	0.322716	0.341222	3
Prkar1a	0.378465	0.362657	3
Sub1	0.361562	0.371224	3
Virma	0.346602	0.388154	3
Zfp354c	0.284072	0.412942	3
Cdc42bpa1	0.503968	0.43818	3
Ccar1	0.378627	0.451656	3
Fdxr	0.289054	0.460683	3
Synpo	0.574733	0.463704	3
Fbxo32	0.399455	0.475604	3
Ppp1r12a	0.346092	0.478827	3
Col3a11	0.402534	0.495734	3
Cacna1g	0.427631	0.516109	3
Slc39a13	0.299693	0.517065	3
Uqcr10	0.281115	0.53313	3
Srsf11	0.361235	0.550671	3
Ctsf	0.378688	0.591272	3
Chpf2	0.26602	0.599803	3
Zfhx31	0.328396	0.642168	3
Igf2r	0.339965	0.65277	3
Nrbf2	0.257811	0.657091	3
Atrx	0.39121	0.659117	3
Tmem167	0.316328	0.668588	3
Sec61a2	0.304289	0.700561	3
Ppp4r1	0.265992	0.712673	3
Dleu21	0.316847	0.72163	3
Col11a11	0.808334	0.729095	3
Hmgn3	0.425131	0.759229	3
Abcf1	0.47784	0.76773	3
Pigt	0.406507	0.81469	3
Eif4a1	0.376695	0.841008	3
Osbpl8	0.269343	0.849441	3
Edil31	0.393261	0.862786	3
Ostc	0.354748	0.876883	3
Dmac1	0.40462	0.889716	3
Per3	0.3067	0.906861	3
Ebf4	0.378669	0.912969	3
Rbm4	0.300302	0.930049	3
Copb1	0.375611	0.952991	3
Mpzl11	0.288239	0.9789	3
Atp5o	0.440327	0.984786	3
Lrrc17	0.357119	1	3
Lman2l	0.269508	1	3
Phc2	0.492959	1	3
Porcn	0.301864	1	3
Slc35b2	0.345492	1	3
Kdelr21	0.420144	1	3
Psmb5	0.322863	1	3
Mmp2	0.269765	1	3
Mgll	0.401857	1	3
Gid4	0.269873	1	3
Myh10	0.266849	1	3
Oxct11	0.417592	1	3
Ssr2	0.356707	1	3
Slc23a2	0.493483	1	3
Ctnna1	0.378169	1	3
Cox16	0.364585	1	3
Nop10	0.261027	1	3
Commd3	0.406741	1	3
Slc25a4	0.314943	1	3
Gmpr2	0.27948	1	3
Nradd	0.260854	1	3
Cox7c	0.291178	1	3
Ankmy2	0.28941	1	3
Map4	0.348065	1	3
H1fx	0.427559	1	3
Kdelr3	0.386824	1	3
Ifi27	0.336121	1	3
Laptm4a	0.252676	1	3
Cpq	0.383641	1	3
Emc10	0.297143	1	3
Atp5j2	0.272712	1	3
Rnf187	0.377117	1	3
Ddx17	0.295523	1	3
Impad1	0.458452	1	3
Mrpl36	0.354567	1	3
Atp5md	0.271633	1	3
Oip5os1	0.293439	1	3
Fscn1	0.350198	1	3
Ubxn4	0.347857	1	3
Ankrd11	0.347568	1	3
Kremen1	0.323502	1	3
Pdgfa1	0.393814	1	3
Rcn2	0.334095	1	3
Nisch	0.342029	1	3
2310022B05Rik	0.400772	1	3
Irak1bp1	0.280897	1	3
Mef2c	0.539696	1	3
Ppp4r2	0.332655	1	3
Matn41	0.630283	1	3
Necap2	0.272522	1	3
Tmem250-ps	0.358422	1	3
Cmpk1	0.427991	1	3
Cadm1	0.568392	1	3
B3gnt9	0.336699	1	3
Eif4g2	0.345809	1	3
Naa20	0.283623	1	3
Rdx	0.262244	1	3
Zfp469	0.337543	1	3
Nme1	0.526511	1	3
Sord	0.3094	1	3
Jam3	0.470587	1	3
Nudcd2	0.262513	1	3
Ctsk1	0.262582	1	3
Eid1	0.323335	1	3
Atp5mpl	0.253026	1	3
Sod2	0.265043	1	3
Ptms	0.393648	1	3
Ppp1cc	0.351596	1	3
Atp5l	0.252324	1	3
Spp1	2.59683	1	3
Itfg1	0.338415	1	3
Znhit6	0.254063	1	3
Aff4	0.299172	1	3
Ddx46	0.296605	1	3
Golph3	0.406403	1	3
Zc3h13	0.333531	1	3
Gng11	0.412688	1	3
Creb3	0.290805	1	3
Jade2	0.268212	1	3
Clns1a	0.41822	1	3
Actn4	0.343493	1	3
Ezr	0.355443	1	3
Fam129a	0.461824	1	3
Sec31a	0.270505	1	3
Crispld21	0.500402	1	3
Birc6	0.351245	1	3
Prelid1	0.261907	1	3
Selenoh	0.379954	1	3
Ggh	0.381077	1	3
Tlk1	0.333888	1	3
Nrp1	0.404701	1	3
Klhl7	0.267502	1	3
Ube2a	0.298124	1	3
Cox19	0.263935	1	3
Htatsf1	0.369401	1	3
Fut8	0.358038	1	3
Ppfibp1	0.260386	1	3
Tbc1d12	0.255305	1	3
Pdrg1	0.252913	1	3
Map7d1	0.358528	1	3
Sin3b	0.301642	1	3
Ddb1	0.342593	1	3
Hnrnpk	0.341397	1	3
Arpc4	0.287926	1	3
Ywhab	0.255406	1	3
Snrpd3	0.327613	1	3
Arglu1	0.260801	1	3
Ext2	0.331257	1	3
Cfdp1	0.345634	1	3
Set	0.276691	1	3
Camk2g	0.289688	1	3
Hdlbp	0.342358	1	3
Snrpg	0.296002	1	3
Nap1l4	0.299222	1	3
Podxl21	0.501894	1	3
Sfswap	0.262129	1	3
Tmed7	0.259568	1	3
Col6a1	0.444111	1	3
H2afz	0.504822	1	3
Cox6a1	0.315833	1	3
Pxylp1	0.254981	1	3
Pdlim7	0.309549	1	3
Ndufa13	0.261262	1	3
Ccdc34	0.332429	1	3
Sppl2a	0.327844	1	3
Tln1	0.37269	1	3
Eng	0.258226	1	3
Txndc5	0.338704	1	3
Ndufb2	0.289709	1	3
Zfp260	0.299324	1	3
Phyh	0.301242	1	3
Tef1	0.313562	1	3
Tpr	0.344229	1	3
Clcc1	0.289542	1	3
Ssb	0.345276	1	3
Macf1	0.262231	1	3
Pmepa11	0.387046	1	3
Cdc16	0.290164	1	3
Glo1	0.322197	1	3
Ankrd17	0.281114	1	3
Msi2	0.338114	1	3
Cox6b1	0.252678	1	3
Rgcc1	0.274972	1	3
Abracl	0.284646	1	3
Epdr1	0.359554	1	3
Golgb1	0.369784	1	3
Neo1	0.341138	1	3
Rin2	0.288834	1	3
Eif4g3	0.250964	1	3
Aopep	0.250798	1	3
Prpf38b	0.30045	1	3
Hnrnpa0	0.325734	1	3
Papola	0.270166	1	3
Skil	0.603015	1	3
Pura	0.294132	1	3
Gadd45a	0.329337	1	3
Psma4	0.253786	1	3
Adgra3	0.360163	1	3
Ddx39b	0.251478	1	3
Snrpb2	0.265265	1	3
Man2b2	0.285005	1	3
Zcchc9	0.289788	1	3
Srsf9	0.26731	1	3
Pigyl	0.284266	1	3
Chd6	0.347113	1	3
Ttc28	0.265016	1	3
Fam104a	0.318353	1	3
Itga1	0.365186	1	3
Srrm1	0.286297	1	3
Cpxm11	0.604015	1	3
Purb	0.332001	1	3
Notch2	0.257772	1	3
Celf1	0.274956	1	3
Erh	0.289006	1	3
Mdh2	0.368766	1	3
Hivep3	0.321145	1	3
Anp32b	0.340615	1	3
Ndufb7	0.286188	1	3
Ttpal	0.256497	1	3
Nudt4	0.39448	1	3
Pnisr	0.342466	1	3
Ttc23	0.350169	1	3
Mrps6	0.427837	1	3
Nifk	0.280105	1	3
Acin1	0.277318	1	3
Grpel1	0.382423	1	3
Nr2f6	0.289649	1	3
Cbx3	0.276903	1	3
Qk	0.378532	1	3
Dctn4	0.381179	1	3
Lamb1	0.371617	1	3
B3gat3	0.301347	1	3
Cdc73	0.293835	1	3
Ccnl2	0.265608	1	3
Gse1	0.393939	1	3
Luc7l2	0.30138	1	3
Fhl1	0.301847	1	3
Tbl1xr1	0.425476	1	3
Gaa1	0.264699	1	3
Stag1	0.388082	1	3
Smim10l1	0.288226	1	3
Ezh2	0.284355	1	3
Cops3	0.29511	1	3
Rest	0.299065	1	3
Fgfrl11	0.346044	1	3
Rrp8	0.25523	1	3
Smarce1	0.281266	1	3
Cd302	0.283436	1	3
Tmem165	0.298865	1	3
Tmtc3	0.358782	1	3
Cul1	0.316951	1	3
Psmd7	0.376772	1	3
Armc5	0.282399	1	3
Ostf1	0.30272	1	3
Pld3	0.286605	1	3
Znhit1	0.25158	1	3
Sh3kbp1	0.305311	1	3
Prrx2	0.336817	1	3
Ube2n	0.304714	1	3
Mcrs1	0.256661	1	3
Spop	0.349559	1	3
Tcaf1	0.273343	1	3
Colq	0.309067	1	3
Aup1	0.278857	1	3
Dcun1d5	0.292311	1	3
Katna1	0.268893	1	3
Polr2f	0.328717	1	3
Ddit4	0.364597	1	3
Nrm	0.264933	1	3
Rbm39	0.268206	1	3
Sun2	0.300031	1	3
Gm20559	0.25525	1	3
Cdk2ap1	0.319804	1	3
Itgbl11	0.26041	1	3
B230219D22Rik	0.250646	1	3
Capzb	0.264996	1	3
Eif5b	0.281738	1	3
Abhd12	0.259514	1	3
Ski	0.276886	1	3
Gpx8	0.262072	1	3
Bud23	0.333398	1	3
Tmbim4	0.258084	1	3
Pgrmc1	0.272531	1	3
Pxk	0.312729	1	3
Dbp1	0.327292	1	3
Zfp580	0.253251	1	3
Borcs6	0.407974	1	3
Parva	0.372319	1	3
Igsf10	0.308844	1	3
Clcn4	0.275123	1	3
Extl3	0.267187	1	3
H2afx	0.459776	1	3
Bcas3	0.255996	1	3
Galnt9	0.266212	1	3
Tmem45a	0.27104	1	3
Ap2m1	0.255366	1	3
Utrn	0.330443	1	3
Hook3	0.32498	1	3
Cdk4	0.331026	1	3
Pafah1b1	0.284357	1	3
Aoc3	0.30645	1	3
Sfpq	0.349917	1	3
Ankrd10	0.350887	1	3
Ppp2r5a	0.276774	1	3
Wdr61	0.326228	1	3
Gpatch2	0.269525	1	3
Acat1	0.251791	1	3
Cenpb	0.298398	1	3
Adrm1	0.374869	1	3
Dnajc15	0.302773	1	3
Klhl33	0.379846	1	3
Ergic2	0.252393	1	3
P4hb	0.270557	1	3
Ubr5	0.467439	1	3
Blmh	0.272782	1	3
Pgam1	0.301504	1	3
Mphosph8	0.269097	1	3
Rrbp1	0.317016	1	3
Gabbr1	0.285711	1	3
Klf13	0.319611	1	3
Pik3ip1	0.261745	1	3
Zswim6	0.28284	1	3
Thra1	0.253763	1	3
Ankrd12	0.306688	1	3
Tubb61	0.339947	1	3
Ttc14	0.251265	1	3
Eif1ax	0.255242	1	3
Pkig	0.290977	1	3
Hadh	0.278453	1	3
Tsc22d11	0.461888	1	3
Smim19	0.296019	1	3
Psmb3	0.288116	1	3
Gpm6b	0.502464	1	3
Ugp2	0.269418	1	3
Plekha2	0.348557	1	3
Nbr1	0.310732	1	3
Cyb5b	0.317206	1	3
Ndufa12	0.27546	1	3
Hnrnpa1	0.318118	1	3
Gorasp2	0.299613	1	3
Pwp1	0.279345	1	3
Slc35a4	0.265644	1	3
Ndufb6	0.282472	1	3
Mif	0.316285	1	3
Faf2	0.258267	1	3
Tmem176b1	0.348176	1	3
Basp1	0.351696	1	3
Nde1	0.364124	1	3
Nipbl	0.266323	1	3
Cp	0.492595	1	3
Rpl31	0.273791	1	3
Phlpp2	0.296714	1	3
Tmem30a	0.266343	1	3
Lsm5	0.31641	1	3
Kmt2e	0.261127	1	3
Dctn6	0.309483	1	3
Ndufaf2	0.393317	1	3
Aurkaip1	0.256575	1	3
Dhrs7b	0.251041	1	3
Nfat5	0.328557	1	3
Ubl4a	0.327469	1	3
Ppp1r9b	0.315369	1	3
Leprotl1	0.304493	1	3
Zfp68	0.323482	1	3
Hdc	1.97504	1.04716e-70	4
Trem1	0.851669	4.72819e-62	4
Spi1	1.80308	3.10218e-61	4
Mrgpra2b	0.912989	5.07525e-61	4
Lilrb4a	1.26293	6.55142e-61	4
Hcst	1.12031	3.21658e-59	4
Mcemp1	1.45785	1.04469e-57	4
Ptprc	1.41116	2.29015e-57	4
Padi4	1.00547	2.01951e-55	4
Fpr2	1.02748	6.6962e-55	4
Itgam	1.35588	2.57124e-54	4
Pirb	1.20551	2.73127e-54	4
Lcp1	2.35292	7.02247e-54	4
Sell	1.17568	4.73709e-53	4
Slfn1	1.09196	1.79969e-52	4
Cd177	1.97442	2.80006e-51	4
Cxcr2	1.35264	1.02655e-49	4
Csf2rb	0.661099	1.18325e-49	4
AB124611	0.90945	2.44923e-49	4
Ncf2	1.35919	3.28976e-49	4
Myo1f	0.942956	1.30886e-48	4
Csf3r	1.18032	1.5578e-48	4
Lrg1	2.09016	6.96484e-48	4
C5ar1	1.53714	1.36738e-47	4
Nfe2	0.588136	2.28625e-47	4
Clec12a	1.14261	6.94245e-47	4
Itgb2	1.3201	7.27648e-47	4
Hp	2.86468	7.8808e-47	4
Gmfg	1.73662	9.28664e-47	4
Fgr	0.790416	1.0458e-46	4
Samsn1	1.1138	1.97432e-46	4
Mmp8	2.69549	2.8409e-46	4
Rac2	2.21917	5.41402e-46	4
Ly6g	1.7218	1.93913e-45	4
Chil1	1.19466	3.23629e-45	4
Ccr1	1.19316	3.3181e-45	4
Fcgr3	0.943209	1.58381e-44	4
Slfn4	0.582108	2.39405e-44	4
Cd300lf	0.767042	7.10684e-44	4
Mmp9	2.34482	8.25262e-44	4
Ltb4r1	1.11666	1.21382e-43	4
Alox5ap	2.63648	3.17585e-43	4
Alox5	0.642033	5.75342e-43	4
Dok3	0.761751	2.76765e-42	4
Plbd1	1.17829	7.1219e-42	4
Arhgap30	0.747006	9.11741e-42	4
Ncf4	1.2199	1.59611e-41	4
Pglyrp1	3.32343	9.41509e-41	4
Cd37	0.977628	1.17881e-40	4
Cxcr4	0.811753	2.19547e-40	4
Ptpre	0.884129	2.70554e-40	4
Cyp4f18	0.736474	3.22833e-40	4
Mirt1	0.572401	3.86045e-40	4
Stap1	0.635374	1.20262e-39	4
Cybb	2.32835	2.20095e-39	4
Adam8	0.788179	2.25836e-39	4
Cd300lb	0.597215	2.9812e-39	4
Hcls1	0.845667	5.87651e-39	4
Clec4e	0.907351	7.4346e-39	4
Pilrb2	0.665967	8.41459e-39	4
Trem3	0.722529	4.38265e-38	4
Ceacam10	0.728735	6.23359e-38	4
Gm50022	0.945447	7.07644e-38	4
Gm26740	0.592467	1.21002e-37	4
Rgs18	0.572822	2.50541e-37	4
Nfam1	0.917549	2.75932e-37	4
Hck	0.884201	1.03014e-36	4
Pilra	0.699787	2.38468e-36	4
Siglece	0.622407	3.32989e-36	4
Ncf1	1.30944	4.37953e-36	4
Lilr4b	0.786595	7.63598e-36	4
Cd52	3.27865	2.2231e-35	4
Hk3	0.76653	2.90885e-35	4
Pde2a	0.467588	4.95077e-35	4
Selplg	1.28301	6.00368e-35	4
Cd84	0.806599	7.7986e-35	4
F630028O10Rik	1.74211	3.06868e-34	4
Pira2	0.461863	6.90599e-34	4
Cd53	0.960133	1.30361e-33	4
Dhrs9	0.51858	1.51167e-33	4
Itgal	0.601055	2.13318e-33	4
Slco4c1	0.356898	3.5289e-33	4
Mgst2	0.728131	4.9322e-33	4
Slpi	2.93414	7.77962e-33	4
Clec4a2	1.05793	1.5544e-32	4
Fcer1g	2.91205	1.90635e-32	4
Ly6c2	1.62118	4.46723e-32	4
Clec4d	0.555735	5.98284e-32	4
Pygl	1.62216	7.65184e-32	4
2310001H17Rik	0.7669	2.00513e-31	4
Coro1a	2.27438	3.67628e-31	4
Osm	0.680022	2.90937e-30	4
Scrg1	0.596349	3.42079e-30	4
Bst1	0.576575	5.44969e-30	4
Cd33	1.02995	1.00392e-29	4
Laptm5	1.3023	1.44645e-29	4
Il18rap	0.342814	8.84167e-29	4
Mxd1	1.56124	9.48923e-29	4
Slc16a3	1.21363	1.82703e-28	4
Wfdc21	3.98685	3.64053e-28	4
Ceacam1	0.381424	4.5184e-28	4
Ltb	0.468602	4.62552e-28	4
Tyrobp	2.91729	9.00849e-28	4
Tarm1	0.476944	1.65327e-27	4
Ptpn6	0.838691	3.53306e-27	4
Gpr65	0.392663	3.84039e-27	4
Fmnl1	0.830049	8.12705e-27	4
Ebi3	0.435952	9.34223e-27	4
Dennd1c	0.398298	1.34176e-26	4
Fermt3	0.771249	1.5696e-26	4
Fcgr4	0.492873	2.93666e-26	4
Stx11	0.740292	7.72413e-26	4
Rdh12	0.609004	1.3957e-25	4
4930438A08Rik	0.316116	1.5442e-24	4
Bin2	0.366497	2.21315e-24	4
Cd24a	1.25863	2.73093e-24	4
A530064D06Rik	0.334488	3.05373e-24	4
Fpr1	0.663506	3.30506e-24	4
Mir142hg	0.310784	3.66292e-24	4
Rasgrp2	0.597127	5.45994e-24	4
Igsf6	0.589721	6.26508e-24	4
AI467606	0.536442	6.32717e-24	4
Clec5a	0.319036	7.26907e-24	4
Itgb2l	0.571009	9.24255e-24	4
Lst1	1.14823	1.30121e-23	4
Plaur	1.41314	1.37826e-23	4
Bmx	0.383754	3.65368e-23	4
Kif21b	0.293141	3.65368e-23	4
Lcn2	4.48097	3.98098e-23	4
Arhgap9	0.593836	4.20849e-23	4
Ikzf1	0.38037	7.20262e-23	4
Slc7a11	0.716869	9.91451e-23	4
Slfn2	1.05669	2.55236e-22	4
Krt83	0.357766	2.61728e-22	4
Oas3	0.331398	4.02315e-22	4
Inpp5d	0.36983	4.16264e-22	4
Ccl6	2.1051	6.34797e-22	4
Dgat1	1.06244	7.71777e-22	4
Slc2a3	0.787273	8.92742e-22	4
Adssl1	0.42257	1.49278e-21	4
Pilrb1	0.29818	1.74994e-21	4
Klra2	0.428839	1.9644e-21	4
B430306N03Rik	0.303793	2.12165e-21	4
Stfa2l1	1.44192	2.35864e-21	4
Lcp2	0.373869	3.79696e-21	4
1700020L24Rik	0.262462	4.30333e-21	4
Rgs2	0.739694	5.41135e-21	4
Gm9733	0.363217	5.51134e-21	4
Ifitm6	3.22448	7.18577e-21	4
Neurl3	0.335299	1.62477e-20	4
Il1f9	0.364408	1.90762e-20	4
Arg2	0.492368	1.98565e-20	4
Mpeg1	0.466424	3.90122e-20	4
Ankrd33b	0.626458	5.07776e-20	4
Rasgrp4	0.533421	5.26356e-20	4
Tm6sf1	0.574559	6.01773e-20	4
AA467197	0.571582	9.64766e-20	4
Gsr	1.86117	1.44852e-19	4
Csf2ra	0.616398	1.5205e-19	4
Ptafr	0.250861	1.67491e-19	4
Gm34084	0.38826	1.82574e-19	4
Evi2	0.28752	2.25278e-19	4
Gm39556	0.259246	2.45008e-19	4
Sorl11	0.787211	4.03001e-19	4
Trib1	0.590148	6.43601e-19	4
Pram1	0.367512	9.97388e-19	4
Msrb1	1.98547	1.05891e-18	4
Vav1	0.304899	1.38942e-18	4
Stxbp2	0.313819	1.57702e-18	4
Ccdc88b	0.293404	1.66403e-18	4
Plek	0.77831	3.24351e-18	4
Lyz2	3.71155	3.74484e-18	4
Mapk13	0.614565	1.06373e-17	4
Rin3	0.479047	1.06572e-17	4
Tmsb4x	2.03963	1.16307e-17	4
Treml2	0.276372	1.58602e-17	4
Atp8b4	0.287533	4.86864e-17	4
Mirt2	0.279049	4.86864e-17	4
Gpsm3	1.18669	5.80453e-17	4
Arhgap45	0.764992	7.61751e-17	4
Sla	0.359506	7.86455e-17	4
Mrgpra2a	0.311775	1.33148e-16	4
Tmem154	0.386801	1.40166e-16	4
B230208H11Rik	0.619671	1.43545e-16	4
Gm31814	0.291882	1.5051e-16	4
9830107B12Rik	0.284466	1.5051e-16	4
Slc15a3	0.352337	1.6331e-16	4
Il1rn	0.382121	1.84555e-16	4
Apobr	0.384438	2.11354e-16	4
Arrb2	0.762799	2.16895e-16	4
Rcsd1	0.495923	2.41056e-16	4
BC018473	0.810716	2.64153e-16	4
Vasp1	1.1953	4.08623e-16	4
Snx20	0.525939	4.90153e-16	4
Ptpn18	0.558826	5.11383e-16	4
Mmp25	0.456633	5.48373e-16	4
Cd300c2	0.303826	5.74588e-16	4
Cfp	0.60813	5.76009e-16	4
Ccdc88c	0.32229	7.23819e-16	4
[truncated: 372 more rows]
