# Supplementary material for: The Mohawk homeobox gene represents a marker and osteo-inhibitory factor in calvarial suture osteoprogenitor cells
Source: Cell Death Dis. 2024 Jun 17;15(6):420. doi: 10.1038/s41419-024-06813-4 (PMC11183145; doi:10.1038/s41419-024-06813-4)
Supplement: Supplementary file 3 — Supplementary File S2 [file 41419_2024_6813_MOESM3_ESM.xlsx]

## Sheet: Sheet1
Tenocytes associated genes	Migration	Osteogenesis
Mkx	Abi2	Alpl
Ggn	Abi3	Bglap
Tnmd	Acvrl1	Bglap2
Dcn	Alox15B	Col1a1
Fmod	Amot	Col1a2
Bgn	Ang	Dmp1
Tnc	Azu1	Ibsp
Egr1	Bcar1	Mef2c
Tppp3	Ccdc88A	Postn
Fn1	Cd24	Runx2
	Cd2Ap	Sp7
	Cd34	Sparc
	Cdh13	Phex
	Cdk5R1	Satb2
	Cklf	Pth1r
	Cntn4	Ostn
	Cx3Cl1	Car3
	Dock2
	Dpysl5
	Egfr
	Enpep
	Fez1
	Fez2
	Gdnf
	Gli2
	Gtpbp4
	Hmgcr
	Il12A
	Il12B
	Itgb1
	Itgb1Bp1
	Itgb2
	Lamb1
	Lamc1
	Mdga1
	Mia3
	Myh9
	Nexn
	Nrp1
	Nrp2
	Nrtn
	Nrxn1
	Nrxn3
	Ophn1
	Pard6B
	Parp9
	Plg
	Prss3
	Pten
	Rtn4
	Sema3B
	Sema4F
	Shh
	Siah1
	Slit1
	Slit2
	Sphk1
	Spon2
	Tgfb2
	Thbs4
	Thy1
	Tnfsf12
	Vegfc
	Wnt1
	Rock2
	Rock1
