# Supplementary material for: The Mohawk homeobox gene represents a marker and osteo-inhibitory factor in calvarial suture osteoprogenitor cells
Source: Cell Death Dis. 2024 Jun 17;15(6):420. doi: 10.1038/s41419-024-06813-4 (PMC11183145; doi:10.1038/s41419-024-06813-4)
Supplement: Supplementary file 4 — Supplementary File S3 [file 41419_2024_6813_MOESM4_ESM.xlsx]

## Sheet: Sheet1
Gene	p-value	Log2 (FC)	Comment		Gene	p-value	Log2(FC)	Comment
Cxcl9	0.00322997	8.19384	Upreulated vs Control		H3c13	0.024558	-7.62856	Downregulted vs Control
Tmem92	0.00643403	6.21813	Upreulated vs Control		Gm17669	0.00122367	-6.73454	Downregulted vs Control
Gm19802	0.0193873	5.21279	Upreulated vs Control		Mkx	0.000162999	-6.08145	Downregulted vs Control
Vmn1r40	0.0343721	5.00259	Upreulated vs Control		CN725425	0.00991364	-5.31708	Downregulted vs Control
Nrxn1	0.0322871	4.92511	Upreulated vs Control		Gm8108	0.0284255	-5.13565	Downregulted vs Control
Rsc1a1	0.0144455	4.64587	Upreulated vs Control		Gm15104	5.04601e-06	-5.10708	Downregulted vs Control
Prl8a9	0.00204248	4.63888	Upreulated vs Control		Kcnc1	0.00161931	-4.93785	Downregulted vs Control
6820408C15Rik	0.020396	4.38219	Upreulated vs Control		Galr2	0.0334136	-4.93314	Downregulted vs Control
Ephx3	0.0109896	4.19797	Upreulated vs Control		Tfap2c	0.0290098	-4.75935	Downregulted vs Control
Nrxn3	0.0198965	4.17384	Upreulated vs Control		Fgf23	0.000344178	-4.73662	Downregulted vs Control
Pbld1	0.0189412	4.14681	Upreulated vs Control		Fcgbp	0.000673834	-4.60086	Downregulted vs Control
Tnfsf18	0.00102375	4.08148	Upreulated vs Control		Ptprcap	0.0125185	-4.52964	Downregulted vs Control
Pkd1l1	0.0219743	3.95306	Upreulated vs Control		Henmt1	0.00947339	-4.52032	Downregulted vs Control
Defb25	0.0392657	3.73376	Upreulated vs Control		Crhbp	0.00309384	-4.26341	Downregulted vs Control
Pglyrp3	0.0317483	3.70101	Upreulated vs Control		Zfp711	0.0221091	-4.2532	Downregulted vs Control
Gm32584	0.0190179	3.63987	Upreulated vs Control		Btnl2	0.000847198	-4.24416	Downregulted vs Control
Prtn3	0.0299815	3.62535	Upreulated vs Control		Nlrp2	0.0285089	-4.11153	Downregulted vs Control
Saa3	0.00841484	3.60121	Upreulated vs Control		LOC118568052	0.00469949	-3.80827	Downregulted vs Control
Mcemp1	0.012384	3.57415	Upreulated vs Control		Fgf22	0.0152405	-3.78832	Downregulted vs Control
Ubash3a	0.0461003	3.49104	Upreulated vs Control		Trmt9b	0.044571	-3.62018	Downregulted vs Control
Acod1	0.000177956	3.45972	Upreulated vs Control		Degs2	0.0475974	-3.61829	Downregulted vs Control
Ap3b2	0.0260338	3.37128	Upreulated vs Control		Alox12	0.0330083	-3.60678	Downregulted vs Control
Col4a3	0.0197647	3.33539	Upreulated vs Control		Jakmip1	0.048556	-3.51888	Downregulted vs Control
Clec9a	0.0240719	3.3336	Upreulated vs Control		6330403K07Rik	0.00351869	-3.50469	Downregulted vs Control
Kcna7	0.00177169	3.32231	Upreulated vs Control		Gm1043	0.0150848	-3.44158	Downregulted vs Control
Gm46319	0.00781009	3.22475	Upreulated vs Control		Kcnj12	0.0172864	-3.43405	Downregulted vs Control
Tprg	0.0393105	3.15106	Upreulated vs Control		Gm38667	0.0349881	-3.31949	Downregulted vs Control
Plet1	0.0352695	3.0963	Upreulated vs Control		Papln	0.0116552	-3.29142	Downregulted vs Control
Car10	0.00239285	3.09085	Upreulated vs Control		Gdf3	0.00186	-3.28953	Downregulted vs Control
Ctsg	0.0354397	3.07435	Upreulated vs Control		4933403O08Rik	0.00265235	-3.24746	Downregulted vs Control
Hsd3b1	0.0180192	3.02791	Upreulated vs Control		Gm31160	0.033633	-3.22424	Downregulted vs Control
Gm6436	0.0205824	3.02292	Upreulated vs Control		Apof	0.0392248	-3.08241	Downregulted vs Control
Cabp7	0.00022204	2.98263	Upreulated vs Control		Clec2g	0.0218944	-3.07221	Downregulted vs Control
P2ry4	0.0418611	2.95135	Upreulated vs Control		Mybpc2	0.0356876	-2.9167	Downregulted vs Control
Htr4	0.0199909	2.94664	Upreulated vs Control		Chrm3	0.0278954	-2.86955	Downregulted vs Control
Taf7l	0.0343369	2.93149	Upreulated vs Control		Glb1l2	0.0473366	-2.83232	Downregulted vs Control
Gm40453	0.00476279	2.85385	Upreulated vs Control		Grid2	0.00877295	-2.75788	Downregulted vs Control
Tcf23	0.0359716	2.81389	Upreulated vs Control		Faah	0.0081575	-2.71644	Downregulted vs Control
Nkx1-1	0.0224813	2.79592	Upreulated vs Control		Fcamr	0.0322301	-2.71461	Downregulted vs Control
Fam43b	0.0226934	2.79318	Upreulated vs Control		Nnat	0.00688326	-2.71136	Downregulted vs Control
Serpinb9g	0.0157499	2.76575	Upreulated vs Control		Sall1	0.0486314	-2.67328	Downregulted vs Control
Mgl2	0.00106006	2.7579	Upreulated vs Control		Lmx1a	0.0430178	-2.65976	Downregulted vs Control
Tox3	0.0012849	2.75568	Upreulated vs Control		Pnpla3	0.0115981	-2.6255	Downregulted vs Control
Col6a4	0.0446395	2.71621	Upreulated vs Control		Irf6	0.0469135	-2.59453	Downregulted vs Control
Psors1c2	0.0107666	2.66961	Upreulated vs Control		B3gat2	0.00939962	-2.58363	Downregulted vs Control
Fgf15	0.00989935	2.64415	Upreulated vs Control		Pkdrej	0.0123127	-2.44915	Downregulted vs Control
Gpr141b	0.0115597	2.57217	Upreulated vs Control		Rasip1	0.046884	-2.437	Downregulted vs Control
Glp2r	0.00364749	2.53874	Upreulated vs Control		Ndufs6b	0.00084041	-2.37724	Downregulted vs Control
C9	0.0291183	2.47568	Upreulated vs Control		Baat	0.0385087	-2.37687	Downregulted vs Control
Il13ra2	0.0129858	2.40919	Upreulated vs Control		Lsamp	0.0468659	-2.33559	Downregulted vs Control
Spag8	0.0418411	2.36949	Upreulated vs Control		Gm50598	0.033369	-2.30848	Downregulted vs Control
Ranbp3l	0.0448977	2.36611	Upreulated vs Control		Spink6	0.0242353	-2.27273	Downregulted vs Control
Tnnt1	0.0493935	2.34437	Upreulated vs Control		Enthd1	0.0088065	-2.26632	Downregulted vs Control
Pcdhb12	0.0103402	2.33386	Upreulated vs Control		Nek5	0.0483249	-2.21383	Downregulted vs Control
Aldh3b3	0.0176624	2.30985	Upreulated vs Control		Orm2	0.0329005	-2.1959	Downregulted vs Control
Selp	0.0489857	2.30075	Upreulated vs Control		Pitx2	0.0156639	-2.19136	Downregulted vs Control
LOC118568627	0.00639196	2.23894	Upreulated vs Control		LOC118568311	0.0300671	-2.17166	Downregulted vs Control
Esam	0.013534	2.2287	Upreulated vs Control		Cplx3	0.0200822	-2.17101	Downregulted vs Control
Adamdec1	0.0327843	2.21192	Upreulated vs Control		Tex35	0.0291219	-2.15782	Downregulted vs Control
Serpinb6c	0.0297571	2.20814	Upreulated vs Control		Tmtc1	0.039396	-2.12692	Downregulted vs Control
Gm14393	0.0443946	2.19738	Upreulated vs Control		Gm9805	0.0273503	-2.10433	Downregulted vs Control
H3c11	0.0350831	2.18153	Upreulated vs Control		Cfap299	0.00528968	-2.09403	Downregulted vs Control
LOC118568793	0.0174209	2.17967	Upreulated vs Control		Btbd17	0.00952324	-2.07641	Downregulted vs Control
Pcdha8	0.0198317	2.17854	Upreulated vs Control		Rtp1	0.00635148	-2.07343	Downregulted vs Control
Gm31649	0.0244962	2.17064	Upreulated vs Control		Gm10220	0.049527	-2.07237	Downregulted vs Control
Slc7a11	1.54824e-05	2.15248	Upreulated vs Control		Hoxd11	0.000350025	-2.05713	Downregulted vs Control
Ankrd63	0.00698741	2.14942	Upreulated vs Control		Meox1	0.024648	-2.04293	Downregulted vs Control
Prl2c3	2.30545e-06	2.13305	Upreulated vs Control		Gbx2	0.0177352	-2.0359	Downregulted vs Control
Enpp3	0.0218762	2.12938	Upreulated vs Control		Dnah17	0.0305004	-2.02655	Downregulted vs Control
Marco	0.000770706	2.11246	Upreulated vs Control		Nfe2l3	0.0203486	-1.95065	Downregulted vs Control
Ncan	0.00588028	2.10939	Upreulated vs Control		Olfr157	0.0193654	-1.93001	Downregulted vs Control
Nyx	0.0474286	2.10507	Upreulated vs Control		1700092M07Rik	0.0160352	-1.92836	Downregulted vs Control
Obp2b	0.00207239	2.07173	Upreulated vs Control		Slc17a8	0.0414818	-1.92688	Downregulted vs Control
Ugt1a1	0.0465314	2.06855	Upreulated vs Control		Mmp3	0.0110007	-1.90488	Downregulted vs Control
Ccdc154	0.00231898	2.06831	Upreulated vs Control		Htr7	0.02302	-1.90421	Downregulted vs Control
Fgf12	0.0243233	2.06098	Upreulated vs Control		Rasgrp2	0.0185475	-1.89686	Downregulted vs Control
Adcy10	0.0148835	2.04657	Upreulated vs Control		Gpr62	0.00758669	-1.88064	Downregulted vs Control
Dusp13	0.00258783	2.03779	Upreulated vs Control		Epcam	0.0234778	-1.8675	Downregulted vs Control
Olfr78	0.00743502	2.03442	Upreulated vs Control		Tas2r143	0.0387363	-1.8421	Downregulted vs Control
Prl2c2	0.00203578	2.03386	Upreulated vs Control		Tlcd4	0.00410917	-1.80461	Downregulted vs Control
Gm13420	0.0367912	2.02094	Upreulated vs Control		Itih4	0.00918102	-1.76511	Downregulted vs Control
LOC118567466	0.0368464	2.01755	Upreulated vs Control		Cma2	0.00965635	-1.76462	Downregulted vs Control
Rtbdn	0.0230812	2.01685	Upreulated vs Control		Clcnkb	0.0365884	-1.70969	Downregulted vs Control
Hrh4	0.00465899	2.01141	Upreulated vs Control		Jakmip2	0.044484	-1.68231	Downregulted vs Control
Gm6034	0.0189855	2.00347	Upreulated vs Control		Gm40369	0.0227588	-1.67004	Downregulted vs Control
Dynap	0.0296666	1.99257	Upreulated vs Control		Oprl1	0.0294288	-1.54416	Downregulted vs Control
Kcnh1	0.00313628	1.98911	Upreulated vs Control		Slc5a11	0.00687783	-1.54415	Downregulted vs Control
Prss38	0.00692621	1.98616	Upreulated vs Control		Cbs	0.0214756	-1.53996	Downregulted vs Control
Gadl1	0.0465841	1.97566	Upreulated vs Control		Otud7a	0.0162753	-1.51918	Downregulted vs Control
Pld5	0.0313342	1.9712	Upreulated vs Control		LOC118567625	0.0456959	-1.51342	Downregulted vs Control
Cited1	0.00881682	1.96681	Upreulated vs Control		Scn3b	0.0249672	-1.50108	Downregulted vs Control
Capn8	0.00375078	1.96501	Upreulated vs Control		Efemp1	0.00347099	-1.49484	Downregulted vs Control
Vipr2	0.0425331	1.94086	Upreulated vs Control		Aldh1a2	0.00543408	-1.49196	Downregulted vs Control
Barx2	0.00381914	1.93026	Upreulated vs Control		Gm46731	0.0233793	-1.48334	Downregulted vs Control
Asb5	0.015443	1.92745	Upreulated vs Control		Grid1	0.0461138	-1.47627	Downregulted vs Control
Tbata	0.0194627	1.91012	Upreulated vs Control		Clca3a1	0.000456	-1.47337	Downregulted vs Control
Gm10029	0.0200318	1.90766	Upreulated vs Control		Scube1	0.0369524	-1.45592	Downregulted vs Control
Sohlh2	0.0112594	1.90587	Upreulated vs Control		Scel	0.0161714	-1.45183	Downregulted vs Control
Tdrd12	0.026341	1.9003	Upreulated vs Control		Stc1	0.000136415	-1.44906	Downregulted vs Control
Cxcr5	0.000509377	1.87188	Upreulated vs Control		Il6	0.0067235	-1.44438	Downregulted vs Control
Olfr920	0.00201286	1.87037	Upreulated vs Control		Ism1	0.0426416	-1.44022	Downregulted vs Control
Tnfrsf13c	0.000210531	1.86842	Upreulated vs Control		St6galnac2	0.026333	-1.43476	Downregulted vs Control
Mreg	0.0479341	1.85732	Upreulated vs Control		LOC118568243	0.0307995	-1.42319	Downregulted vs Control
Map7d2	0.000301391	1.85725	Upreulated vs Control		Col4a5	0.000147733	-1.4084	Downregulted vs Control
Il11	4.45564e-07	1.85324	Upreulated vs Control		Cyp26b1	0.000788234	-1.4031	Downregulted vs Control
Rps6kl1	0.00746148	1.84414	Upreulated vs Control		Itgb3bp	0.000776845	-1.39774	Downregulted vs Control
Mrto4-ps1	0.0160275	1.83222	Upreulated vs Control		Col24a1	0.00571419	-1.39694	Downregulted vs Control
Veph1	0.0275365	1.83165	Upreulated vs Control		Odaph	0.0464387	-1.39039	Downregulted vs Control
Gm2956	0.0265567	1.81245	Upreulated vs Control		Rims2	0.00392095	-1.3891	Downregulted vs Control
Bglap3	0.0152825	1.7949	Upreulated vs Control		Dio3	0.0162161	-1.38879	Downregulted vs Control
Ccdc103	0.0247655	1.7893	Upreulated vs Control		Myh11	0.0014885	-1.36842	Downregulted vs Control
Chil1	0.0139746	1.78791	Upreulated vs Control		Afap1l2	0.00673188	-1.36028	Downregulted vs Control
Nap1l5	0.00457526	1.76899	Upreulated vs Control		Frzb	0.0239452	-1.35877	Downregulted vs Control
Tstd1	0.0266812	1.76664	Upreulated vs Control		D130037M23Rik	0.0477605	-1.3537	Downregulted vs Control
Gsc	0.00275826	1.7645	Upreulated vs Control		Slc16a2	0.0362758	-1.35028	Downregulted vs Control
Zbtb8b	0.00889714	1.76275	Upreulated vs Control		Prr16	0.0175781	-1.34823	Downregulted vs Control
LOC115489748	0.0231738	1.75494	Upreulated vs Control		Fzd10	0.000593231	-1.34812	Downregulted vs Control
Ibsp	0.00584012	1.72781	Upreulated vs Control		Ntrk3	0.0409463	-1.34	Downregulted vs Control
Amer2	0.00978782	1.72235	Upreulated vs Control		Nap1l2	0.0334691	-1.33282	Downregulted vs Control
Ccl5	0.00310038	1.71878	Upreulated vs Control		Adam5	0.0274921	-1.33129	Downregulted vs Control
Nqo1	4.3948e-07	1.71821	Upreulated vs Control		Limch1	0.013897	-1.33008	Downregulted vs Control
Tnxb	0.0249279	1.71593	Upreulated vs Control		Cpxm2	0.02053	-1.32938	Downregulted vs Control
Gm20760	0.00159203	1.70908	Upreulated vs Control		Cd5l	0.000769406	-1.32835	Downregulted vs Control
Bdkrb2	0.0263258	1.69158	Upreulated vs Control		Tppp	0.0314714	-1.30689	Downregulted vs Control
Gjb3	0.00548438	1.69153	Upreulated vs Control		Hspb7	0.010121	-1.29011	Downregulted vs Control
Ifi206	0.0269586	1.6889	Upreulated vs Control		Rcan2	0.0267564	-1.28311	Downregulted vs Control
Kpna7	0.0202769	1.68778	Upreulated vs Control		Myom1	0.0492939	-1.28116	Downregulted vs Control
Oacyl	0.00140348	1.68727	Upreulated vs Control		Mdk	0.0374066	-1.27608	Downregulted vs Control
Cxadr	0.012477	1.68488	Upreulated vs Control		Chn2	0.0195376	-1.2619	Downregulted vs Control
H2-M2	0.0421927	1.67512	Upreulated vs Control		Ntn4	0.00777317	-1.25993	Downregulted vs Control
Acot4	0.00245508	1.6715	Upreulated vs Control		Runx1t1	0.0324428	-1.25981	Downregulted vs Control
H4c12	0.0364685	1.66789	Upreulated vs Control		Fcrls	2.1756e-05	-1.25618	Downregulted vs Control
1700012B09Rik	0.0108595	1.65288	Upreulated vs Control		Ssc4d	0.0365641	-1.25554	Downregulted vs Control
Ly6g5b	0.0182108	1.64592	Upreulated vs Control		Ttll11	0.0100961	-1.25411	Downregulted vs Control
Tmem88b	0.0483205	1.64445	Upreulated vs Control		Sh3bgr	0.00546103	-1.25344	Downregulted vs Control
Ms4a4c	0.00439597	1.58862	Upreulated vs Control		Vgf	0.00676325	-1.24921	Downregulted vs Control
Mest	0.0310579	1.58302	Upreulated vs Control		Angpt1	0.000413901	-1.24917	Downregulted vs Control
Iigp1	0.0232191	1.56941	Upreulated vs Control		Asb2	0.0192232	-1.24714	Downregulted vs Control
9430078G10Rik	0.0145081	1.56905	Upreulated vs Control		Mrgprf	0.00980665	-1.2463	Downregulted vs Control
Usp18	0.00182461	1.56231	Upreulated vs Control		LOC118568607	0.0181053	-1.24281	Downregulted vs Control
Apol9b	0.000663156	1.56065	Upreulated vs Control		Gp1bb	0.04615	-1.24154	Downregulted vs Control
Procr	0.00106187	1.55955	Upreulated vs Control		Wfdc17	0.0271743	-1.24075	Downregulted vs Control
Rsad2	0.0329767	1.55955	Upreulated vs Control		Colca2	0.0378471	-1.24003	Downregulted vs Control
Rskr	0.00854484	1.55819	Upreulated vs Control		Pde3a	0.0423372	-1.24	Downregulted vs Control
Gbe1	6.78969e-05	1.55417	Upreulated vs Control		Tnfsf11	0.00289129	-1.2392	Downregulted vs Control
Dnaic1	0.0169369	1.55079	Upreulated vs Control		Slco2b1	0.0209877	-1.23747	Downregulted vs Control
Tymp	0.018891	1.54812	Upreulated vs Control		Mlph	0.0466581	-1.23227	Downregulted vs Control
Impg2	0.000125474	1.54421	Upreulated vs Control		Srpx	0.0370688	-1.2307	Downregulted vs Control
Acsbg1	0.00113804	1.54327	Upreulated vs Control		Hcst	0.0197092	-1.22934	Downregulted vs Control
Erich2	0.0283169	1.541	Upreulated vs Control		Cyp2r1	0.0148371	-1.22815	Downregulted vs Control
Heph	0.00173242	1.53474	Upreulated vs Control		Tgfb3	1.04362e-06	-1.22732	Downregulted vs Control
Gsta4	0.0222914	1.52419	Upreulated vs Control		Cd300ld5	0.0114159	-1.22547	Downregulted vs Control
Cdkn1c	0.000244761	1.51731	Upreulated vs Control		Clip4	0.0117645	-1.22483	Downregulted vs Control
Igf2	0.0403698	1.51684	Upreulated vs Control		Lmcd1	0.00334117	-1.22058	Downregulted vs Control
Srxn1	7.74093e-06	1.49395	Upreulated vs Control		Pram1	0.00292883	-1.22024	Downregulted vs Control
Fpr1	0.0414756	1.492	Upreulated vs Control		Six5	0.0476298	-1.21758	Downregulted vs Control
Pih1d2	0.0477008	1.47719	Upreulated vs Control		Mtss2	0.000446181	-1.2171	Downregulted vs Control
Ifi209	0.0250472	1.46936	Upreulated vs Control		Rab19	0.023588	-1.21463	Downregulted vs Control
Adh7	0.000323514	1.4666	Upreulated vs Control		Tspan18	0.0342768	-1.2138	Downregulted vs Control
Cxcl2	2.00003e-05	1.45564	Upreulated vs Control		Cdkn2d	0.0142839	-1.21024	Downregulted vs Control
S100a7a	0.0414092	1.44567	Upreulated vs Control		Plce1	0.0485174	-1.20943	Downregulted vs Control
Ang2	0.0325734	1.44459	Upreulated vs Control		Chn1	0.00136257	-1.20877	Downregulted vs Control
Kcne4	0.0140684	1.44401	Upreulated vs Control		Dennd2c	0.0252078	-1.20808	Downregulted vs Control
Ifi44	0.0094362	1.43691	Upreulated vs Control		Wif1	0.00591388	-1.20742	Downregulted vs Control
Dact1	0.00286736	1.43664	Upreulated vs Control		Nkd2	0.000343977	-1.2058	Downregulted vs Control
Prdx6	2.36005e-05	1.43364	Upreulated vs Control		Notch4	0.00431503	-1.2041	Downregulted vs Control
Syt4	0.0155775	1.43295	Upreulated vs Control		Sncaip	0.0240984	-1.20227	Downregulted vs Control
Tarm1	0.00674933	1.41853	Upreulated vs Control		Ablim3	0.0320855	-1.19906	Downregulted vs Control
Vmn2r79	0.0273199	1.41788	Upreulated vs Control		Mylk	0.00410498	-1.19738	Downregulted vs Control
Ifit1	0.00476571	1.40254	Upreulated vs Control		Rasl11a	0.0489848	-1.19696	Downregulted vs Control
Clec4e	0.000479023	1.40152	Upreulated vs Control		Cxcl1	0.0274759	-1.19628	Downregulted vs Control
Met	0.0114789	1.40132	Upreulated vs Control		Lancl3	0.0385012	-1.19582	Downregulted vs Control
Nptx2	0.0486785	1.39086	Upreulated vs Control		Fhl1	0.0155022	-1.19312	Downregulted vs Control
Isg15	0.000163135	1.38178	Upreulated vs Control		Pxdn	0.000135143	-1.1923	Downregulted vs Control
Gpr141	0.0199522	1.37992	Upreulated vs Control		Troap	0.00980077	-1.19203	Downregulted vs Control
Itgb7	0.0131905	1.37907	Upreulated vs Control		Amt	0.0223211	-1.1913	Downregulted vs Control
Loxl4	0.00191863	1.3701	Upreulated vs Control		Katnal2	0.0217787	-1.19124	Downregulted vs Control
Sema3c	0.00245735	1.36795	Upreulated vs Control		Inhbb	8.57581e-05	-1.19052	Downregulted vs Control
Traf1	0.00286238	1.36516	Upreulated vs Control		Zfp438	0.0173979	-1.18926	Downregulted vs Control
Plscr2	0.000346498	1.36474	Upreulated vs Control		Svep1	0.00287549	-1.18726	Downregulted vs Control
Tnfsf15	0.0014588	1.35863	Upreulated vs Control		Lipt2	0.00311029	-1.1866	Downregulted vs Control
Tmem59l	0.0013043	1.35452	Upreulated vs Control		Lmod1	0.000350788	-1.18492	Downregulted vs Control
Shroom4	0.00737447	1.35361	Upreulated vs Control		Tnfrsf19	0.0337571	-1.18478	Downregulted vs Control
Kif21a	0.000710348	1.35246	Upreulated vs Control		Snai2	0.000447182	-1.18393	Downregulted vs Control
C3	0.000893678	1.35244	Upreulated vs Control		Mblac1	0.0341287	-1.18347	Downregulted vs Control
Sptbn5	0.0221409	1.35189	Upreulated vs Control		Aqp1	0.0323958	-1.18336	Downregulted vs Control
Tfpi2	8.22592e-05	1.34932	Upreulated vs Control		Grb14	0.000510235	-1.18255	Downregulted vs Control
Crct1	0.00266754	1.34863	Upreulated vs Control		Fam122b	0.0197172	-1.18221	Downregulted vs Control
Dio2	0.0400193	1.3484	Upreulated vs Control		Osr1	0.0190059	-1.18122	Downregulted vs Control
Gm11703	0.00717473	1.3423	Upreulated vs Control		Fancd2	0.0336622	-1.18104	Downregulted vs Control
Nid1	6.057e-05	1.33996	Upreulated vs Control		Ctla2a	0.0158178	-1.18082	Downregulted vs Control
4921536K21Rik	0.0177409	1.33718	Upreulated vs Control		Parpbp	0.0484402	-1.18075	Downregulted vs Control
Wdr78	0.0474079	1.33433	Upreulated vs Control		Nxpe5	0.00307226	-1.18049	Downregulted vs Control
Nefm	0.0326712	1.33394	Upreulated vs Control		Epas1	0.00038833	-1.18031	Downregulted vs Control
Bicd1	0.0303751	1.33202	Upreulated vs Control		Pcp4l1	0.00554149	-1.1788	Downregulted vs Control
Dusp18	0.00190591	1.32828	Upreulated vs Control		Tnfsf14	0.00255299	-1.17811	Downregulted vs Control
Ifit3	0.00173627	1.32305	Upreulated vs Control		Tns1	0.0201066	-1.17751	Downregulted vs Control
Ctnna2	0.0439433	1.32165	Upreulated vs Control		Mcam	0.00824107	-1.17716	Downregulted vs Control
Enpp2	0.0030347	1.31512	Upreulated vs Control		Serpinb6b	0.00100332	-1.17688	Downregulted vs Control
Ddit4l	0.00769808	1.31308	Upreulated vs Control		Slc1a6	0.016004	-1.17594	Downregulted vs Control
