# Supplementary material for: The Mohawk homeobox gene represents a marker and osteo-inhibitory factor in calvarial suture osteoprogenitor cells
Source: Cell Death Dis. 2024 Jun 17;15(6):420. doi: 10.1038/s41419-024-06813-4 (PMC11183145; doi:10.1038/s41419-024-06813-4)
Supplement: Supplementary file 5 — Supplementary File S4 [file 41419_2024_6813_MOESM5_ESM.xlsx]

## Sheet: Sheet1
Ossification	Tendon	Mechanoresponsive	BMP signaling	Hedgehog signaling	Wnt signaling
Sox11	Tppp3	Piezo1	Strap	Csnk1a1	Wnt10a
Hey1	Fbn1	Slc3a2	Cdkn1c	Csnk1d	Nid1
Shh	Comp	Nrxn1	Ccl2	Csnk1g3	Grem1
Bglap	Col5a1	Strbp	Smurf2	Stk36	Wnt5a
Ifitm1	Col11a1	Itgb1	Bmpr1b	Gli1	Dact1
Fgf23	Gdf7	Itga3	Lox	Gli2	Ctnnb1
Wnt3	Scx	Etv1	Skil	Gsk3b	Ddit3
Glis1	Bmp4	Cntnap2	Gdnf	Bmp8a	Fgf2
Shox2	Tnmd	Htt	Peg10	Lrp2	Ube2b
Prkd1	Fmod	Tifab	Flcn	Dhh	Csnk1g1
Scube2	Egr1	Stra6	Pml	Sufu	Lrrk1
Gdf10	Bgn	Slc1a3	Vasn	Rab23	Rbpj
Vegfc	Dcn	Slitrk6	Smad9	Csnk1g1	Sox9
Scube3	Mfap5	Shank3	Pbld1	Wnt4	Mcc
Mapk11	Vcan	Nrxn2	Ing1	Hhip	Tbx18
Ffar4	Emilin1	Itgav	Ptprk	Prkx	Amer2
Lrrc17	Tgfb1	Tln1	Npnt	Bmp7	Cthrc1
Bmp6	Krt19	Vcl	Pmepa1	Bmp8b	Atp6ap2
Sfrp2	Col3a1	Anxa2	Nlk	Wnt5a	Tnks
Rspo2	Prg4	Adam15	Twsg1	Wnt7a	Cdh2
Sox9	Apod	Itgb5	Trp53	Wnt7b	Wnt11
Actn3		Grb2	Cav2	Wnt10b	Limd1
Zfp932			Src	Wnt11	Rps12
Wwox			Zfp451	Wnt9a	Src
Gabbr1			Veph1	Btrc	Ndel1
Zhx3			Usp9x	Csnk1e	Fzd6
Npnt			Tet1	Csnk1g2	Ruvbl1
Tnfaip6			Brms1l	Fbxw11	Tmem64
Dlk1			Il17rd	Gas1	Kank1
Runx2			Ltbp3	Gli3	Lef1
Ihh			Gcnt2	Ihh	Wnt10b
Fgf2			Bmp8a	Prkaca	Rapgef1
Epha2			Zeb1	Prkacb	Cdh1
Rorb			Itgb6	Ptch1	Tmem88b
Vegfa			Prdm16	Smo	Csnk1a1
Map2k6			Pin1	Wnt1	Nphp3
Tnf			Fbn1	Wnt2	Vps35
Ifi204			Snx6	Wnt3	Gsk3b
Nfatc1			Zfyve9	Wnt6	Rbms3
Ahr			Itgb1	Wnt2b	Wnt9a
Acvr2a			Ltbp1	Zic2	Xiap
Hdac4			Ogt	Wnt10a	Sox4
Enpp1			Adam9	Wnt5b	Rab5a
Ptger4			Chst11		Pin1
Grem1			Creb1		Nkd1
Bmpr1a			Men1		Lrp4
Men1			Sdcbp		Dvl2
Lrp3			Bmp8b		Lrp6
Rest			Sinhcaf		Egfr
Noct			Spred3		Ruvbl2
Tent5a			Htra3		Peg12
Fam20c			Got1		Apc2
Fgfr1			Smad2		Kpna1
Tob1			Bmpr2		Znrf3
Id1			Appl2		Nle1
Cthrc1			Onecut2		Fgfr3
Lox			Smad5		Rnf14
Id2			Hspa5		Sdc1
Adar			Pals1		Ttc21b
Sirt7			Itgb8		Ubac2
Notch1			Smad4		Tbl1xr1
Gja1			Wfikkn1		Tcf7
Suco			Tgfbr1		Gli1
Erh			Itga3		Fzd9
Tmem64			Ppara		Jade1
Junb			Acvr1		Vps4b
Smad6			Ldlrad4		Shisa6
Fhl2			Lats1		Csnk1d
Wwtr1			Lats2		Tnks2
Pias2			Wnt1		Yap1
Smo			Ptk2		Tle1
Limd1			Trim33		Trpm4
Ctnnb1			Ltbp4		Siah1b
Lgr4			Fos		Ptpru
Pdlim7			Smad7		Ddx3x
Gli2			Sirt1		Tmem9
Acvr1			Dcp1a		Jrk
Twsg1			Furin		Ppm1b
Smad3			Dand5		Pten
Sema4d			Fbn2		Dkk2
Bmpr2			Emilin1		Bcl9
Lrp5			Tgfb1		Sema5a
Smad5			Rasl11b		Frmd8
Tcirg1			Cdkn2b		Eda
Yap1			Amhr2		Pygo1
Chrd			Fam89b		Zbed3
Gsk3b			Ing2		Usp34
Fndc3b			Nrep		Nphp4
Clec5a			Lemd3		Vcp
Fbn2			Acvrl1		Mad2l2
Ccn1			Pxn		Rspo1
Asf1a			Map3k7		Gata3
Lmna			Stub1		Tle6
Atf4			Tgfbr3		Ccny
Ctnnbip1			Bambi		Lzts2
Fzd1			Htra1		Ptk7
Spp1			Lrrc32		Lats1
Ddx5			Gipc1		Wnk2
H3f3a			Folr1		Lats2
Clic1			Bmp2		Wnt1
Col1a1			Aspn		Prdm15
Tmem53			Eng		Amer1
H3f3b			Sap30		Tmem198
Pth1r			Zbtb7a		Sox7
Smad4			Cav1		Stk3
Esrra			Rbbp4		Cyld
Akt1			Rnf111		Cdh3
Crim1			Zmiz1		Usp47
Msx2			Zfp703		Wnt4
Cdk6			Hdac2		Lmbr1l
Jund			Rbbp7		Tnn
Nbr1			Appl1		Kremen1
Mef2d			Cdh5		Amfr
Atraid			Dusp22		Prkn
Id3			Tgfb1i1		Ankrd6
Trpm4			Smad3		Lrrk2
Cebpa			Slc2a10		Gli3
Sh3pxd2b			Spry1		Fgf9
Trp53inp2			Smad6		Fzd3
Ccn4			Spred2		Cby1
Map3k7			Snw1		Foxd1
Acvr2b			Stk11		Wnt5b
Ppp3ca			Adam17		Ednra
Ddr2			Smad1		Gid8
Cbfb			Lpxn		Mks1
Wnt4			Arid4a		Ednrb
Mapk14			Itga8		Ccnyl1
Ptk2			Brms1		Wls
Ski			Dnm2		Gprc5b
Apc			Cav3		Csnk1g3
Fermt2			Hipk2		Lrp5
Rassf2			Col1a2		Apc
Hdac7			Lrp1		Sfrp5
Ift80			Ep300		Fzd4
Cd276			Sap30l		Adgra2
Gli3			Sin3a		Frat1
Ilk			Snx25		Dixdc1
Creb3l1			Hdac1		Ubr5
Gnas			Spry2		Dab2ip
Tgfbr3			Pparg		Notch1
Hdac5			Wfikkn2		Chd8
Sp7			Pbld2		Jup
Il6st			Arid4b		Tle2
Hira			Cited2		Folr1
Smad1			Smurf1		Ift20
Nog			Zyx		Btrc
Nf1			Map3k1		Ppp2r3a
Igf1			Zeb2		Nfkb1
Prkaca			Sap130		Cav1
Cebpd			Nrros		Hhex
Bmp3			Snx1		Pygo2
Jag1			Usp15		Wnt2
Ucma			Eid2		Hdac2
Tmem119			Myocd		Wnt6
Pparg			Spi1		Foxo1
Hdac8			Crebbp		Egf
Sfrp1			Glg1		Sox2
Twist1			Fut8		Psen1
Riox1			Ski		Tcf7l2
Ostn			Spred1		Gnaq
Satb2			Cd109		Ptpro
Sox2			Tgfbr2		Scyl2
Snai2			Jun		Stk11
Bmp4			Tab1		Tle3
Fignl1			Ppm1a		Siah1a
Cebpb			Bcl9l		Aspm
Ptch1			Tnrc6c		Draxin
Bambi			Suds3		Wnk1
Igfbp5			Parp1		Tcf7l1
Fbxo5			Fermt2		Sfrp4
Dlx5			Stat3		Ctdnep1
Bmp8a			Col3a1		Rnf146
Ranbp3l			Axin1		Ext1
Dnai3			Tgfb2		Klf4
Nell1			Thbs1		Adnp
Bmpr1b			Hpgd		Hdac1
Bglap3			Dab2		Rnf220
Wnt7b			Itgb5		Gskip
Nppc			Arrb2		Gsk3a
Cited1					Lgr4
Gdpd2					Fzd1
Fgf9					Rspo3
Areg					Prickle1
Bglap2					Fuz
Smoc1					Fzd2
Gli1					Lgr5
Id4					Tpbgl
A430033K04Rik					Ccar2
Dhh					Ror2
Il6					Mllt3
Sox8					Sfrp2
Bmp7					Disc1
Igf2					Csnk1e
Twist2					Edn1
Axin2					Zeb2
Tnn					Ctnnd2
Igfbp3					Invs
Wnt10b					Tle4
Bmp2					Siah2
Mef2c					Rspo2
Pthlh					Egr1
Ltf					Pfdn5
Wnt11					Bicc1
					Ctnnbip1
					Dact3
					Dlx5
					Fzd7
					Fgf10
					Frzb
					Ppm1a
					Bcl9l
					Mapk14
					Mdk
					Axin2
					Fzd5
					Dapk3
					Gpc3
					Cdk14
					Foxo3
					Dvl3
					Fzd8
					Sfrp1
					Tmem131l
					Ilk
					Scel
					Apoe
					Axin1
					Ctnnd1
					Emd
					Dab2
					Thra
					Tle5
					Fzd10
					Dkk3
					Nkd2
					Snai2
